# Supplementary material for: Forty-five patient-derived xenografts capture the clinical and biological heterogeneity of Wilms tumor
Source: Nat Commun. 2019 Dec 20;10:5806. doi: 10.1038/s41467-019-13646-9 (PMC6925259; doi:10.1038/s41467-019-13646-9)
Supplement: Supplementary file 5 — Supplementary Data 2 [file 41467_2019_13646_MOESM5_ESM.xlsx]

## Sheet: Histology Evaluation
	SUPPLEMENTARY DATA 2
	Histologic evaluation of WTPDX and corresponding primary tumors
	WTPDX ID	Primary tumor histology components	Primary tumor blastema (%)	Primary tumor anaplasia	WTPDX H&E findings	WTPDX Human cells (%)	WTPDX blastema (%)	Primary tumor and WTPDX concordance	Comments
	KT-20	TP	0.05	FH, NoA	Stroma and skeletal muscle only	95	0.05	Concordant
	KT-21	TP, BP	0.9	UH, FocalA	TP, BP	75	0.75	Concordant
	KT-22	TP	0.3	FH, NoA	TP	95	0.6	Concordant
	KT-23	TP	0.05	UH, DA	BP	95	0.9	Discordant	TP primary tumor, BP xenograft
	KT-24	TP, BP	0.6	FH, NoA	TP	95	0.6	Concordant
	KT-25	TP, BP	0.8	FH, NoA	TP, BP	75	0.85	Concordant
	KT-26	TP	0.15	FH, NoA	TP, BP	95	0.55	Concordant
	KT-27	TP, BP	0.6	FH, NoA	TP	95	0.9	Concordant
	KT-28	TP, BP	0.9	FH, NoA	TP	95	0.9	Concordant
	KT-29	TP	0.5	FH, NoA	Stroma and skeletal muscle only	70	0.05	Discordant	TP primary tumor, stromal predominant xenograft
	KT-30	TP, BP	0.7	FH, NoA	BP	95	0.9	Concordant
	KT-31	TP, BP	0.6	FH, NoA	BP	95	0.95	Concordant
	KT-32	TP	0.5	FH, NoA	TP	95	0.45	Concordant
	KT-33	TP, BP	0.6	FH, NoA	BP	95	0.9	Concordant
	KT-35	TP, BP	0.66	FH, NoA	TP with focal skeletal differentiation	95	0.8	Concordant
	KT-36	TP, BP	0.66	FH, NoA	BP	90	0.9	Concordant
	KT-37	TP	0.1	FH, NoA	BP	85	0.95	Concordant
	KT-39	TP	0.3	FH, NoA	TP	95	0.45	Concordant
	KT-40	TP, BP	0.6	FH, NoA	TP, diffuse skeletal differentiation	95	0.85	Concordant
	KT-43	TP	0.15	FH, NoA	BP	95	0.95	Discordant	TP primary tumor, BP xenograft
	KT-45	TP, BP	0.6	FH, NoA	TP, BP	80	0.75	Concordant
	KT-47	TP	0.2	FH, NoA	TP with skeletal differentiation	95	0.4	Concordant
	KT-48	TP	0.5	FH, NoA	BP	95	0.95	Concordant
	KT-50	TP, BP	0.75	FH, NoA	BP	95	0.95	Concordant
	KT-51	TP, BP	0.75	UH, DA	TP, BP	95	0.9	Concordant
	KT-52	TP, BP	0.6	FH, NoA	Stroma and skeletal muscle only	95	0.05	Discordant	TP primary tumor, stromal predominant xenograft
	KT-53	TP, BP	0.6	UH, DA	BP	95	0.9	Concordant
	KT-54	BP	0.95	FH, NoA	BP with skeletal differentiation	95	0.95	Concordant
	KT-55	TP, BP	0.8	FH, NoA	TP	90	0.6	Concordant
	KT-56	TP, BP	0.6	FH, NoA	BP with skeletal differentiation	80	0.9	Concordant
	KT-57	TP	0.1	FH, NoA	Cystic Wilms tumor	90	0.05	Concordant
	KT-58	TP	0.05	FH, NoA	BP	90	0.9	Discordant	TP primary tumor, BP xenograft
	KT-59	TP, BP	0.8	FH, NoA	TP, BP	95	0.85	Concordant
	KT-60	TP, BP	0.9	UH, DA	BP	90	0.9	Concordant
	KT-64	TP	0.2	FH, NoA	TP	95	0.9	Concordant
	KT-66	TP	0.15	FH, NoA	TP with some nuclear unrest, no atypical mitosis.	95	0.4	Concordant
	KT-67	TP	0.4	UH, FocalA	TP with focal skeletal differentiation	95	0.9	Discordant	TP primary tumor with focal anaplasia, TP xenograft without focal anaplasia
	KT-69	TP, BP	0.7	UH, DA	BP with anaplasia	90	0.95	Concordant
	KT-71	TP, BP	0.7	UH, DA	Biphasic, significant epithelium component	95	0.05	Discordant	BP primary tumor with diffuse anaplasia, epithelial predominant xenograft
	KT-74	TP	0.1	UH, FocalA	Fat with rare skeletal muscle cells	95	0.1	Concordant
	KT-75	TP, BP	0.75	FH, NoA	BP	95	0.95	Concordant
	KT-76	TP, BP	0.8	FH, NoA	BP	95	0.85	Concordant
	KT-77	TP, BP	0.75	FH, NoA	TP with necrosis	95	0.8	Concordant
	KT-80	TP, BP	0.8	UH, FocalA	TP with skeletal muscle differentiation	60	0.9	Concordant
	KT-81	TP, BP	0.8	FH, NoA	TP	60	0.9	Concordant
	WTPDX, Wilms tumor patient-derived xenografts; H&E, hematoxylin and eosin; TP, triphasic; BP, blastemal predominant; FH, favorable histology; UH, unfavorable histology; NoA, no anaplasia; DA, diffuse anaplasia; FocalA, focal anaplasia

## Sheet: Neoadjuvant Chemotherapy
SUPPLEMENTARY DATA 2
Neoadjuvant Chemotherapy Regimens and Response
WTPDX ID	Therapy Received	Protocol	RECIST Response
KT47	12 weeks VAD	AREN0534	PD
KT80	12 weeks VAD	NPTP DD4A	SD
KT76	6 weeks VAD	NPTP DD4A	PR
KT29	VA	NPTP EE4A	Not available	*local relapse
KT51	VAD	NPTP DD4A	PR	*local relapse
KT45	Vincristine	NPTP	PR
KT55	VA	NPTP EE4A	PR
KT60	10 weeks VA	NPTP EE4A	PD
KT20	6 weeks VAD	DD4A	PD
KT43	6 weeks VAD	DD4A	PR
KT53	2 cycles carboplatin, cyclophosphamide, etoposide, vincristine, irinotecan	UH-1	PR
KT58	16 weeks VAD	NPTP DD4A	SD
KT71	12 weeks VAD	DD4A	SD
KT74	10 weeks VAD	DD4A	SD
KT23	14 weeks VA	NPTP EE4A	PR	*metastasis
KT26	6 weeks VAD	NPTP DD4A	PR
KT52	12 weeks VAD	AREN0534	PD
Legend
VA	vincristine, actinomycin-D
VAD	vincristine, actinomycin-D, doxorubicin
CR	Complete response
PR	Partial response
PD	Progressive disease
SD	Stable disease
