# Supplementary material for: Forty-five patient-derived xenografts capture the clinical and biological heterogeneity of Wilms tumor
Source: Nat Commun. 2019 Dec 20;10:5806. doi: 10.1038/s41467-019-13646-9 (PMC6925259; doi:10.1038/s41467-019-13646-9)
Supplement: Supplementary file 8 — Supplementary Data 5 [file 41467_2019_13646_MOESM8_ESM.xlsx]

## Sheet: Gene Pathways prim tum vs WTPDX
SUPPLEMENTARY DATA 5. Gene expression microarray data
Transcriptomic analysis of gene sets comparing primary tumors to WTPDX using a paired-sample permutation test
								Abbreviations
gset	n.genes	mean.diff	p.diff	rmsd	p.rmsd			gset - Gene set name
Neurophilin interactions with VEGF and VEGFR	5	-22.9553	0.000244141	24.3739	0.000244141			n.genes - number of genes in set
Translocation of ZAP-70 to immunological synapse	17	-12.9425	0.000244141	20.9456	0.000244141			mean.diff - mean difference in expression between primary tumors and WTPDX
Phosphorylation of CD3 and TCR zeta chains	20	-12.7494	0.000244141	20.7439	0.000244141			p.diff - p-value for comparison of mean difference in expression
PD-1 signaling	21	-10.4029	0.000244141	19.0033	0.000244141			rmsd - root mean square deviation in expression between primary tumors and WTPDX
Transfer of LPS from LBP carrier to CD14	2	-14.9842	0.000244141	18.8214	0.000244141			p.rmsd - p-value for comparison of mean difference in expression
TRAIL signaling	7	-11.2438	0.000244141	18.8153	0.000244141
Staphylococcus aureus infection	56	-13.3172	0.000488281	18.8026	0.000244141
Asthma	28	-10.572	0.000244141	18.3428	0.000244141
Graft-versus-host disease	33	-10.8955	0.000244141	16.8614	0.000244141
VEGF binds to VEGFR leading to receptor dimerization	7	-9.55095	0.000244141	16.5009	0.000244141
VEGF ligand-receptor interactions	7	-9.55095	0.000244141	16.5009	0.000244141
Hydrolysis of LPE	3	-14.2193	0.000244141	16.3604	0.000244141
Allograft rejection	35	-9.96831	0.000244141	16.2729	0.000244141
Generation of second messenger molecules	30	-8.59044	0.000244141	16.1963	0.000244141
Scavenging of heme from plasma	13	-11.1979	0.000244141	15.6786	0.000244141
Type I diabetes mellitus	41	-8.99073	0.000244141	15.2587	0.000244141
Terminal pathway of complement	8	-7.53043	0.000488281	15.0745	0.000244141
Ligand-dependent caspase activation	16	-8.70729	0.000488281	15.0613	0.000244141
CASP8 activity is inhibited	11	-6.89527	0.000488281	14.8491	0.000244141
Dimerization of procaspase-8	11	-6.89527	0.000488281	14.8491	0.000244141
Regulation by c-FLIP	11	-6.89527	0.000488281	14.8491	0.000244141
FCGR activation	14	-8.05642	0.000244141	14.392	0.000244141
Leishmaniasis	74	-7.71876	0.000244141	14.2222	0.000244141
Malaria	52	-8.02296	0.000488281	14.2144	0.000244141
Viral myocarditis	57	-6.70876	0.000488281	13.8929	0.000244141
Intestinal immune network for IgA production	47	-6.79828	0.000244141	13.8383	0.000244141
Antigen processing and presentation	64	-6.50944	0.000244141	13.6856	0.000244141
Autoimmune thyroid disease	50	-7.21661	0.000244141	13.6705	0.000244141
Regulation of necroptotic cell death	15	-6.95966	0.000488281	13.4229	0.000244141
Integrin cell surface interactions	72	-5.88523	0.000732422	13.2385	0.000244141
PECAM1 interactions	26	-6.50843	0.000244141	13.1453	0.000244141
Platelet sensitization by LDL	18	-2.5414	0.000976562	13.1391	0.000244141
Interferon gamma signaling	96	-6.93403	0.000488281	13.1198	0.000244141
Interconversion of polyamines	3	-6.57637	0.0012207	12.8875	0.000244141
Rheumatoid arthritis	90	-6.14836	0.000244141	12.7717	0.000244141
Platelet adhesion to exposed collagen	12	-7.56907	0.000244141	12.7601	0.000244141
Oxygen-dependent asparagine hydroxylation of Hypoxia-inducible Factor Alpha	3	-7.13992	0.000488281	12.6821	0.000244141
Regulated necrosis	17	-6.42668	0.000488281	12.6443	0.000244141
RIPK1-mediated regulated necrosis	17	-6.42668	0.000488281	12.6443	0.000244141
Defective POMGNT1 causes MDDGA3, MDDGB3 and MDDGC3	1	12.6411	0.000244141	12.6411	0.000244141
Defective POMT1 causes MDDGA1, MDDGB1 and MDDGC1	1	12.6411	0.000244141	12.6411	0.000244141
Defective POMT2 causes MDDGA2, MDDGB2 and MDDGC2	1	12.6411	0.000244141	12.6411	0.000244141
Erythrocytes take up carbon dioxide and release oxygen	13	-6.38349	0.0012207	12.5175	0.000244141
O2/CO2 exchange in erythrocytes	13	-6.38349	0.0012207	12.5175	0.000244141
Prion diseases	38	-4.60235	0.000488281	12.3807	0.000244141
Caspase activation via extrinsic apoptotic signalling pathway	26	-5.54036	0.000244141	12.3497	0.000244141
Hematopoietic cell lineage	103	-6.37967	0.000488281	11.8809	0.000244141
RHO GTPases activate NADPH oxidases	13	-5.63179	0.000244141	11.7868	0.000244141
Costimulation by the CD28 family	71	-3.45975	0.000244141	11.4841	0.000244141
Tuberculosis	184	-4.8463	0.000244141	11.3518	0.000244141
Th17 cell differentiation	115	-5.3317	0.000244141	11.2884	0.000244141
CHL1 interactions	9	-7.6662	0.000732422	11.2711	0.000244141
Other semaphorin interactions	19	-6.49536	0.000488281	10.9601	0.000244141
Th1 and Th2 cell differentiation	95	-4.95516	0.000244141	10.9108	0.000244141
TP53 regulates transcription of death receptors and ligands	12	-1.93659	0.0598145	10.9077	0.000244141
Toxoplasmosis	117	-4.30423	0.000244141	10.8514	0.000244141
MHC class II antigen presentation	116	-1.88347	0.00805664	10.6632	0.000244141
Role of phospholipids in phagocytosis	31	-4.93173	0.000244141	10.5302	0.000244141
Chondroitin sulfate biosynthesis	24	-3.93217	0.000976562	10.4812	0.000244141
Hydrolysis of LPC	9	-7.11273	0.000244141	10.3683	0.000244141
Tie2 signaling	21	-4.28335	0.000976562	10.2606	0.000244141
Activation, translocation and oligomerization of BAX	2	10.2174	0.000244141	10.2512	0.000244141
Activation of RAS in B cells	6	-3.47963	0.00146484	10.2117	0.000244141
Fluid shear stress and atherosclerosis	153	-3.0333	0.000244141	10.1834	0.000244141
Influenza A	183	-3.43696	0.000244141	10.1523	0.000244141
African trypanosomiasis	37	-5.27092	0.000244141	10.1187	0.000244141
Intrinsic pathway of fibrin clot formation	24	-1.90607	0.0581055	9.94989	0.000244141
Signal transduction by L1	23	-4.82678	0.000244141	9.83445	0.000244141
Downstream TCR signaling	120	-1.38879	0.0153809	9.72903	0.000244141
Hyaluronan uptake and degradation	13	-2.26848	0.0102539	9.68843	0.000244141
TCR signaling	140	-1.73624	0.00146484	9.60909	0.000244141
Herpes simplex infection	186	-3.0772	0.000244141	9.59535	0.000244141
Defective AMN causes hereditary megaloblastic anemia 1	3	-5.10716	0.00195312	9.57979	0.000244141
Defective CUBN causes hereditary megaloblastic anemia 1	3	-5.10716	0.00195312	9.57979	0.000244141
Fibronectin matrix formation	6	-8.27459	0.000488281	9.51773	0.000244141
IRAK2 mediated activation of TAK1 complex upon TLR7/8 or 9 stimulation	15	-4.93325	0.000244141	9.48629	0.000244141
IRAK2 mediated activation of TAK1 complex	15	-4.93325	0.000244141	9.48629	0.000244141
GRB2:SOS provides linkage to MAPK signaling for Integrins	18	-5.57657	0.000244141	9.41751	0.000244141
Activation and oligomerization of BAK protein	2	9.22209	0.000244141	9.40136	0.000244141
AKT-mediated inactivation of FOXO1A	5	-3.45508	0.00952148	9.34455	0.000244141
p130Cas linkage to MAPK signaling for integrins	18	-5.13003	0.000244141	9.29766	0.000244141
Phosphate bond hydrolysis by NTPDase proteins	8	-3.09608	0.000976562	9.26433	0.000244141
GABA biosynthesis, eukaryotes, putrescine => GABA	9	1.2129	0.097168	9.25848	0.000244141
IL-6-type cytokine receptor ligand interactions	21	-3.47279	0.00317383	9.25107	0.000244141
TP53 regulates transcription of additional cell cycle genes whose exact role in the p53 pathway remain uncertain	21	-2.30867	0.00390625	9.22141	0.000244141
Leukocyte transendothelial migration	125	-3.32484	0.000244141	9.19911	0.000244141
TRAF6 mediated induction of TAK1 complex	16	-4.56068	0.000244141	9.18866	0.000244141
Signalling to ERK5	2	1.98565	0.165527	9.10461	0.000244141
MET activates PTK2 signaling	22	-5.31701	0.000488281	9.0484	0.000244141
Platelet homeostasis	102	-2.78321	0.000244141	9.02768	0.000244141
RAF-independent MAPK1/3 activation	32	-3.33434	0.000488281	9.01528	0.000244141
CRMPs in Sema3A signaling	20	-0.427759	0.75415	8.97502	0.000244141
Activation of IRF3/IRF7 mediated by TBK1/IKK epsilon	17	-3.62217	0.00146484	8.96408	0.000244141
Cell surface interactions at the vascular wall	165	-3.44201	0.000488281	8.83771	0.000244141
cGMP effects	24	-5.29245	0.000244141	8.77514	0.000244141
DCC mediated attractive signaling	18	-5.12323	0.000244141	8.7559	0.000244141
IRF3-mediated induction of type I IFN	13	-3.94786	0.000244141	8.73936	0.000244141
CLEC7A/inflammasome pathway	6	-4.73699	0.000244141	8.71298	0.000244141
TNF signaling pathway	113	-3.33475	0.000488281	8.69529	0.000244141
HTLV-I infection	277	-1.63511	0.000244141	8.64534	0.000244141
Hyaluronan metabolism	18	-0.739633	0.163574	8.57799	0.000244141
Epstein-Barr virus infection	212	-1.03564	0.00195312	8.51422	0.000244141
GPVI-mediated activation cascade	62	-2.98193	0.000244141	8.49228	0.000244141
NOSIP mediated eNOS trafficking	3	2.22981	0.088623	8.49108	0.000244141
Neutrophil degranulation	513	-2.0635	0.000488281	8.42564	0.000244141
Toll-like receptor signaling pathway	106	-3.52163	0.000244141	8.41508	0.000244141
Toll-like receptor signaling	106	-3.52163	0.000244141	8.41508	0.000244141
AKT phosphorylates targets in the nucleus	10	-1.49905	0.108154	8.41243	0.000244141
Malonate semialdehyde pathway, propanoyl-CoA => acetyl-CoA	8	-2.34639	0.00830078	8.40085	0.000244141
Platelet activation, signaling and aggregation	316	-2.79707	0.000488281	8.39632	0.000244141
Regulation of IFNG signaling	17	-4.18872	0.000488281	8.3798	0.000244141
HIF-1 signaling pathway	113	-1.92874	0.00146484	8.36139	0.000244141
STING mediated induction of host immune responses	15	-3.19886	0.000244141	8.16113	0.000244141
Interleukin-6 family signaling	30	-2.89388	0.00415039	8.15427	0.000244141
Salivary secretion	102	-2.82926	0.00146484	8.14013	0.000244141
TNF signaling	136	-2.54885	0.000488281	8.12829	0.000244141
Role of Abl in Robo-Slit signaling	13	-4.73028	0.000244141	8.09682	0.000244141
EPHA-mediated growth cone collapse	43	-3.18145	0.000488281	8.07042	0.000244141
ROS, RNS production in phagocytes	34	-1.71115	0.000488281	7.98156	0.000244141
Regulation of actin dynamics for phagocytic cup formation	76	-2.02993	0.000488281	7.96906	0.000244141
Detoxification of reactive oxygen species	41	0.341586	0.506104	7.94901	0.000244141
RORA activates gene expression	30	-3.39887	0.000244141	7.93557	0.000244141
Ether lipid metabolism	47	-2.33192	0.000732422	7.89266	0.000244141
MET promotes cell motility	34	-3.96721	0.000244141	7.88183	0.000244141
Natural killer cell mediated cytotoxicity	129	-3.08403	0.000244141	7.82307	0.000244141
Fc epsilon RI signaling pathway	86	-2.72065	0.000244141	7.77141	0.000244141
H/ACA ribonucleoprotein complex	4	6.65688	0.000244141	7.76737	0.000244141
Proline biosynthesis, glutamate => proline	3	6.97689	0.000488281	7.7511	0.000244141
Rap1 signaling pathway	226	-2.318	0.000244141	7.72069	0.000244141
ABC transporters in lipid homeostasis	22	-2.65584	0.000488281	7.66445	0.000244141
Dectin-2 family	29	-2.54917	0.00341797	7.59868	0.000244141
Signaling by VEGF	380	-1.64149	0.000244141	7.59155	0.000244141
EGFR tyrosine kinase inhibitor resistance	88	-2.26642	0.000732422	7.58959	0.000244141
STAT6-mediated induction of chemokines	3	-5.2895	0.0112305	7.54896	0.000244141
Integrin alphaIIb beta3 signaling	31	-2.37241	0.000244141	7.54496	0.000244141
Semaphorin interactions	82	-2.09425	0.000732422	7.52906	0.000244141
EPHB-mediated forward signaling	53	-1.81717	0.0148926	7.4727	0.000244141
Apoptosis - multiple species	36	-1.07261	0.015625	7.47228	0.000244141
JAK-STAT signaling	21	-3.49333	0.000488281	7.46026	0.000244141
Ras signaling pathway	239	-2.17231	0.000488281	7.40639	0.000244141
RAF activation	30	-0.829955	0.117432	7.37818	0.000244141
Uptake and function of diphtheria toxin	6	-2.88201	0.027832	7.36384	0.000244141
Nuclear Receptor transcription pathway	55	-2.91824	0.00292969	7.26981	0.000244141
Trafficking of myristoylated proteins to the cilium	6	-1.09302	0.0273438	7.25506	0.000244141
Activation of BMF and translocation to mitochondria	4	4.26282	0.00195312	7.24162	0.000244141
VEGFA-VEGFR2 pathway	372	-1.41506	0.000244141	7.21171	0.000244141
Transcriptional regulation of pluripotent stem cells	39	-0.180397	0.636963	7.19186	0.000244141
Metal sequestration by antimicrobial proteins	6	-4.9993	0.000976562	7.1855	0.000244141
Signaling by PDGF	431	-1.49562	0.000244141	7.18134	0.000244141
Holo-TFIIH complex	13	-2.08666	0.0539551	7.17719	0.000244141
Paradoxical activation of RAF signaling by kinase inactive BRAF	43	-1.31113	0.00341797	7.1624	0.000244141
Signaling by moderate kinase activity BRAF mutants	43	-1.31113	0.00341797	7.1624	0.000244141
Lysosome	152	-0.760959	0.0163574	7.14931	0.000244141
ADP signalling through P2Y purinoceptor 1	33	-1.29866	0.00830078	7.10074	0.000244141
FCERI mediated MAPK activation	300	-1.41842	0.000244141	7.09523	0.000244141
Interleukin receptor SHC signaling	305	-1.52326	0.000244141	7.08722	0.000244141
B cell receptor signaling pathway	91	-2.54717	0.000244141	7.08205	0.000244141
Metabolism of water-soluble vitamins and cofactors	128	-0.684032	0.0341797	7.07926	0.000244141
IL-17 signaling pathway	95	-2.25508	0.000244141	7.07411	0.000244141
VEGFR2 mediated cell proliferation	294	-1.3347	0.000244141	7.06582	0.000244141
Cell-Cell communication	134	-2.22954	0.000244141	7.038	0.000244141
Chemokine receptors bind chemokines	48	-4.22883	0.0012207	7.03498	0.000244141
CTLA4 inhibitory signaling	23	-0.702283	0.0695801	7.0325	0.000244141
tRNA processing in the mitochondrion	5	2.91485	0.0908203	7.02689	0.000244141
GRB2 events in EGFR signaling	279	-1.2777	0.000244141	7.0228	0.000244141
RAF/MAP kinase cascade	279	-1.2777	0.000244141	7.0228	0.000244141
SHC1 events in EGFR signaling	279	-1.2777	0.000244141	7.0228	0.000244141
SOS-mediated signalling	279	-1.2777	0.000244141	7.0228	0.000244141
ARMS-mediated activation	285	-1.32442	0.000244141	7.01484	0.000244141
Activation of the AP-1 family of transcription factors	10	-3.64969	0.000732422	7.00747	0.000244141
TP53 regulates transcription of cell death genes	61	-0.647281	0.0837402	7.00738	0.000244141
Cytochrome bc1 complex	11	3.39363	0.00390625	7.00522	0.000244141
Chemokine signaling pathway	198	-2.44038	0.000244141	7.00437	0.000244141
Signaling by Leptin	288	-1.34017	0.000244141	7.00072	0.000244141
DAP12 signaling	406	-1.43365	0.000244141	6.99544	0.000244141
Interleukin-3, 5 and GM-CSF signaling	326	-1.48536	0.000244141	6.98602	0.000244141
Propanoyl-CoA metabolism, propanoyl-CoA => succinyl-CoA	4	-1.99161	0.0385742	6.98403	0.000244141
Branched-chain amino acid catabolism	25	-1.10582	0.0915527	6.98189	0.000244141
Prolonged ERK activation events	289	-1.26642	0.000244141	6.98082	0.000244141
Acetylcholine regulates insulin secretion	14	-3.1112	0.000488281	6.97778	0.000244141
Signalling to p38 via RIT and RIN	283	-1.26212	0.000244141	6.97412	0.000244141
Non-homologous end-joining	15	-0.844802	0.464111	6.97044	0.000244141
Frs2-mediated activation	285	-1.20611	0.000244141	6.96403	0.000244141
Formation of the early elongation complex	35	3.22434	0.00463867	6.96197	0.000244141
Formation of the HIV-1 early elongation complex	35	3.22434	0.00463867	6.96197	0.000244141
Signaling by RAS mutants	56	-1.8873	0.00146484	6.95407	0.000244141
DAP12 interactions	418	-1.45694	0.000244141	6.9491	0.000244141
Abortive elongation of HIV-1 transcript in the absence of Tat	23	5.69008	0.000732422	6.94603	0.000244141
VEGFR2 mediated vascular permeability	31	-0.995586	0.00683594	6.94072	0.000244141
Signalling to RAS	290	-1.13787	0.000244141	6.93272	0.000244141
Signal amplification	35	-1.22409	0.010498	6.92323	0.000244141
Uptake and function of anthrax toxins	14	-0.676763	0.0961914	6.91255	0.000244141
MAPK family signaling cascades	331	-1.38826	0.000244141	6.90926	0.000244141
Tyrosine degradation, tyrosine => homogentisate	4	3.484	0.000976562	6.90167	0.000244141
Signalling to ERKs	300	-1.14249	0.000244141	6.8947	0.000244141
RET signaling	307	-1.27065	0.000244141	6.87912	0.000244141
RNA Pol II CTD phosphorylation and interaction with CE	29	1.77665	0.0539551	6.87446	0.000244141
RNA Pol II CTD phosphorylation and interaction with CE during HIV infection	29	1.77665	0.0539551	6.87446	0.000244141
Negative regulation of MAPK pathway	51	-0.41684	0.499756	6.8715	0.000244141
Colorectal cancer	67	-0.702356	0.154541	6.86148	0.000244141
Phospholipase D signaling pathway	176	-2.32877	0.000244141	6.81744	0.000244141
mRNA Capping	31	1.97025	0.0390625	6.8103	0.000244141
NGF signalling via TRKA from the plasma membrane	462	-1.01936	0.000244141	6.7966	0.000244141
Netrin-1 signaling	49	-3.19265	0.000244141	6.76378	0.000244141
beta-Alanine metabolism	34	-0.109695	0.818604	6.75616	0.000244141
Signaling by SCF-KIT	385	-1.22885	0.000244141	6.7551	0.000244141
Downstream signal transduction	404	-1.18199	0.000244141	6.75328	0.000244141
CD28 dependent PI3K/Akt signaling	23	-0.394385	0.336426	6.75082	0.000244141
IRS-mediated signalling	334	-0.998172	0.000244141	6.73809	0.000244141
Gastrin-CREB signalling pathway via PKC and MAPK	518	-1.45699	0.000488281	6.73627	0.000244141
IGF1R signaling cascade	339	-1.00949	0.000244141	6.72918	0.000244141
IRS-related events triggered by IGF1R	339	-1.00949	0.000244141	6.72918	0.000244141
Insulin receptor signalling cascade	337	-1.02376	0.000244141	6.72902	0.000244141
Signaling by EGFR	428	-1.21772	0.000244141	6.72278	0.000244141
Defects in vitamin and cofactor metabolism	20	-1.14788	0.0109863	6.71635	0.000244141
VEGF signaling pathway	67	-1.6502	0.000244141	6.71458	0.000244141
Thromboxane signalling through TP receptor	26	-0.919568	0.0446777	6.70957	0.000244141
EPH-Ephrin signaling	112	-1.16192	0.00610352	6.70409	0.000244141
Ephrin signaling	112	-1.16192	0.00610352	6.70409	0.000244141
Choline metabolism in cancer	125	-2.17428	0.000244141	6.67889	0.000244141
Antimicrobial peptides	96	-1.91002	0.0012207	6.67199	0.000244141
Interaction With The Zona Pellucida	10	-1.44659	0.0197754	6.64866	0.000244141
Constitutive Signaling by AKT1 E17K in Cancer	28	1.20962	0.00341797	6.63454	0.000244141
Signalling by NGF	562	-0.984387	0.000244141	6.61411	0.000244141
Sphingolipid signaling pathway	131	-0.898637	0.00146484	6.59721	0.000244141
RHO GTPases activate WASPs and WAVEs	42	-0.950589	0.101318	6.5969	0.000244141
Pre-NOTCH transcription and translation	34	-1.71438	0.118896	6.5953	0.000244141
Synthesis of IP3 and IP4 in the cytosol	46	-3.06221	0.000488281	6.58855	0.000244141
Signaling by insulin receptor	362	-0.888196	0.000244141	6.58331	0.000244141
Vasopressin-regulated water reabsorption	46	-0.265039	0.439209	6.57739	0.000244141
Defective HLCS causes multiple carboxylase deficiency	8	-1.83684	0.0380859	6.52508	0.000244141
Adrenaline,noradrenaline inhibits insulin secretion	30	-0.693889	0.163574	6.51019	0.000244141
Ketone body metabolism	11	-1.27079	0.0908203	6.50191	0.000244141
GPI-anchor biosynthesis, core oligosaccharide	9	0.433553	0.702881	6.49843	0.000244141
NOTCH2 intracellular domain regulates transcription	13	-3.05575	0.0161133	6.48851	0.000244141
PLC beta mediated events	54	-1.38759	0.000976562	6.46414	0.000244141
Cul4-DDB1-CSA complex	6	-0.00653517	0.996338	6.45768	0.000244141
Cul4-DDB1-DDB2 complex	6	-0.078229	0.916992	6.44866	0.000244141
G-protein mediated events	55	-1.30673	0.000488281	6.41838	0.000244141
ErbB signaling pathway	98	-0.974173	0.000488281	6.40387	0.000244141
CD28 co-stimulation	35	-0.721235	0.0383301	6.38892	0.000244141
L1CAM interactions	127	-1.57234	0.000488281	6.38547	0.000244141
Propanoate metabolism	37	-1.08947	0.0578613	6.36727	0.000244141
2-Oxocarboxylic acid metabolism	18	3.98728	0.00244141	6.35145	0.000244141
DAG and IP3 signaling	41	-1.33889	0.000732422	6.33432	0.000244141
Synthesis of GDP-mannose	5	4.87881	0.000244141	6.33334	0.000244141
Phenylalanine and tyrosine catabolism	10	3.96984	0.000488281	6.30215	0.000244141
Oncogenic MAPK signaling	82	-1.93796	0.000488281	6.30086	0.000244141
Intrinsic pathway for apoptosis	46	1.81592	0.000244141	6.29739	0.000244141
Vpr-mediated induction of apoptosis by mitochondrial outer membrane permeabilization	4	6.10982	0.000244141	6.29399	0.000244141
Renal cell carcinoma	71	-1.43724	0.000244141	6.28518	0.000244141
NRAGE signals death through JNK	69	-1.85099	0.000244141	6.27966	0.000244141
Notch-HLH transcription pathway	16	-2.6581	0.00415039	6.2744	0.000244141
Endocrine resistance	112	-0.509252	0.107666	6.25295	0.000244141
Cytochrome bc1 complex respiratory unit	3	4.0682	0.000488281	6.24294	0.000244141
Retrograde neurotrophin signalling	15	0.369756	0.458496	6.2413	0.000244141
PP2A-mediated dephosphorylation of key metabolic factors	7	3.89082	0.00708008	6.24065	0.000244141
Salmonella infection	95	-1.3018	0.00756836	6.22647	0.000244141
Cholinergic synapse	133	-1.61828	0.000244141	6.20582	0.000244141
PLC-gamma1 signalling	43	-1.24701	0.000732422	6.18978	0.000244141
RIG-I-like receptor signaling pathway	72	-1.70655	0.00195312	6.17901	0.000244141
Signaling by high-kinase activity BRAF mutants	38	-0.863478	0.0285645	6.174	0.000244141
Signaling by MET	85	-1.60225	0.000244141	6.14388	0.000244141
MAP2K and MAPK activation	42	-0.40057	0.181885	6.09702	0.000244141
BH3-only proteins associate with and inactivate anti-apoptotic BCL-2 members	8	4.91577	0.000244141	6.09333	0.000244141
Glycosaminoglycan biosynthesis - chondroitin sulfate / dermatan sulfate	24	-0.23338	0.615479	6.08118	0.000244141
MAPK6/MAPK4 signaling	103	1.04054	0.0837402	6.07431	0.000244141
Lysine degradation, lysine => saccharopine => acetoacetyl-CoA	12	0.752535	0.29834	6.06179	0.000244141
TRAF3-dependent IRF activation pathway	15	-2.5491	0.000488281	6.03335	0.000244141
TP53 regulates metabolic genes	92	1.22433	0.00708008	6.01924	0.000244141
Carnitine synthesis	4	0.554966	0.429199	5.97596	0.000244141
Nef and signal transduction	9	-2.71188	0.00317383	5.96642	0.000244141
Valine, leucine and isoleucine degradation	51	0.587062	0.30542	5.96197	0.000244141
T cell receptor signaling pathway	108	-1.25994	0.00537109	5.95602	0.000244141
Uptake and actions of bacterial toxins	32	-0.704905	0.0222168	5.94181	0.000244141
Cell death signalling via NRAGE, NRIF and NADE	85	-1.20533	0.000732422	5.93848	0.000244141
Estrogen signaling pathway	109	-1.25101	0.000488281	5.91136	0.000244141
Signaling by Robo receptor	36	-1.92616	0.0012207	5.88362	0.000244141
EPH-ephrin mediated repulsion of cells	50	0.569534	0.359619	5.87229	0.000244141
Phosphatidylinositol signaling system	138	-2.23477	0.000244141	5.86511	0.000244141
Molybdenum cofactor biosynthesis	6	1.19775	0.175781	5.86074	0.000244141
Glucagon signaling pathway	113	-0.803928	0.027832	5.82796	0.000244141
Pre-NOTCH Expression and Processing	52	-0.886859	0.164062	5.81636	0.000244141
Mitochondrial translation elongation	85	4.1908	0.000488281	5.81562	0.000244141
Synthesis of IP2, IP, and Ins in the cytosol	13	-0.2104	0.790039	5.81468	0.000244141
Mitochondrial Fatty Acid Beta-Oxidation	24	-0.754489	0.187256	5.80961	0.000244141
Cap binding complex	2	4.77744	0.000976562	5.8009	0.000244141
Signaling by cytosolic FGFR1 fusion mutants	18	-3.97292	0.000488281	5.79209	0.000244141
Degradation of DVL	66	3.03633	0.000732422	5.79028	0.000244141
EGFR Transactivation by Gastrin	11	-2.21142	0.00683594	5.7893	0.000244141
Regulation of insulin secretion	92	0.0853183	0.698975	5.78527	0.000244141
Phospholipid metabolism	242	-1.09009	0.00146484	5.78432	0.000244141
Mitochondrial translation initiation	85	4.03869	0.000976562	5.78248	0.000244141
Mitochondrial translation termination	85	3.9751	0.00170898	5.77318	0.000244141
Prolactin signaling pathway	77	-1.22244	0.00488281	5.7652	0.000244141
Lysine degradation	62	0.283855	0.611084	5.76348	0.000244141
Degradation of GLI2 by the proteasome	70	2.66645	0.0012207	5.75063	0.000244141
Effects of PIP2 hydrolysis	43	-2.57567	0.000488281	5.74393	0.000244141
Transport of nucleosides and free purine and pyrimidine bases across the plasma membrane	8	3.92577	0.000244141	5.72114	0.000244141
Signaling by GPCR	1419	-1.10801	0.00317383	5.72029	0.000244141
GnRH signaling pathway	101	-1.21835	0.00585938	5.7194	0.000244141
Glycerophospholipid metabolism	120	-0.982535	0.012207	5.71694	0.000244141
Cocaine addiction	51	-0.526295	0.216309	5.70245	0.000244141
Regulation of RAS by GAPs	80	1.98647	0.00439453	5.70128	0.000244141
p75 NTR receptor-mediated signalling	108	-0.780206	0.00805664	5.69649	0.000244141
Formation of apoptosome	3	-1.355	0.162842	5.69546	0.000244141
Hedgehog 'off' state	117	1.24865	0.0268555	5.68973	0.000244141
Neurotrophin signaling pathway	153	-0.347995	0.184814	5.66577	0.000244141
Mitochondrial translation	91	3.83291	0.00170898	5.66185	0.000244141
Non-small cell lung cancer	68	-0.197587	0.540527	5.65144	0.000244141
Glycerophospholipid biosynthesis	139	-0.327057	0.253418	5.64775	0.000244141
SHC1 events in ERBB4 signaling	16	-2.485	0.00708008	5.64144	0.000244141
Lysine catabolism	12	0.0689768	0.905029	5.63455	0.000244141
Sialic acid metabolism	39	0.0174597	0.956299	5.63018	0.000244141
Insulin signaling pathway	162	0.00830823	0.97998	5.62596	0.000244141
Mannose type O-glycan biosynthesis	22	3.23415	0.000244141	5.62392	0.000244141
Integration of energy metabolism	125	0.654844	0.0117188	5.61928	0.000244141
Aldosterone synthesis and secretion	90	-1.1918	0.00341797	5.61069	0.000244141
cAMP signaling pathway	212	-1.31345	0.00805664	5.6054	0.000244141
cAMP signaling	212	-1.31345	0.00805664	5.6054	0.000244141
FCERI mediated NF-kB activation	87	1.83907	0.00219727	5.60264	0.000244141
Transport of nucleotide sugars	9	-0.0729938	0.922363	5.59615	0.000244141
Cilium Assembly	208	-0.489475	0.561279	5.57477	0.000244141
Activation of Kainate Receptors upon glutamate binding	35	-1.4839	0.00439453	5.57032	0.000244141
Activation of Rac	14	-1.09349	0.0827637	5.56789	0.000244141
Intraflagellar transport	43	-0.960307	0.288818	5.5611	0.000244141
Downregulation of ERBB2 signaling	30	-0.363055	0.606445	5.54541	0.000244141
Dopaminergic synapse	144	-0.896495	0.000244141	5.54027	0.000244141
Acyl chain remodelling of PS	23	-1.47079	0.029541	5.5335	0.000244141
Synthesis of substrates in N-glycan biosythesis	69	1.22309	0.00341797	5.52704	0.000244141
Beta-catenin independent WNT signaling	163	0.93866	0.0202637	5.52534	0.000244141
Cytosolic sensors of pathogen-associated DNA	67	0.124426	0.547607	5.47911	0.000244141
Activation of BAD and translocation to mitochondria	16	1.63397	0.00195312	5.47783	0.000244141
Retrograde transport at the Trans-Golgi-Network	52	-0.627342	0.072998	5.46608	0.000244141
Synthesis of PS	3	3.14481	0.000488281	5.45775	0.000244141
Amino sugar and nucleotide sugar metabolism	49	1.59176	0.00195312	5.45196	0.000244141
Biotin transport and metabolism	13	-0.859546	0.205078	5.44406	0.000244141
AKT phosphorylates targets in the cytosol	14	2.80565	0.000976562	5.4339	0.000244141
Glutathione conjugation	41	0.766802	0.0314941	5.42838	0.000244141
GPCR downstream signaling	1039	-1.30518	0.00390625	5.42708	0.000244141
Metal ion SLC transporters	26	-1.43007	0.00488281	5.42201	0.000244141
Huntington's disease	217	1.23474	0.00732422	5.41521	0.000244141
CD28 dependent Vav1 pathway	13	-2.099	0.00292969	5.35941	0.000244141
GRB2 events in ERBB2 signaling	19	-1.89351	0.0378418	5.35631	0.000244141
Signaling by NOTCH2	33	-0.726348	0.147461	5.35572	0.000244141
Notch signaling pathway	52	-0.201752	0.670654	5.34885	0.000244141
Notch signaling	52	-0.201752	0.670654	5.34885	0.000244141
Parkinson's disease	163	1.47233	0.00756836	5.32491	0.000244141
Signaling by ERBB2	52	-0.590956	0.176514	5.31647	0.000244141
Signaling by Hedgehog	164	0.62803	0.0986328	5.26889	0.000244141
Apoptotic machinery	4	-2.74188	0.00292969	5.25665	0.000244141
RAS signaling downstream of NF1 loss-of-function variants	5	-1.00213	0.200439	5.25322	0.000244141
Amphetamine addiction	73	-1.22939	0.00927734	5.23344	0.000244141
SHC1 events in ERBB2 signaling	26	-1.83749	0.0249023	5.22422	0.000244141
Phase II conjugation	100	0.0866967	0.840332	5.20775	0.000244141
Glutamatergic synapse	126	-1.47652	0.000244141	5.15986	0.000244141
Golgi Associated Vesicle Biogenesis	70	-0.520788	0.0969238	5.15085	0.000244141
Glycerolipid metabolism	77	-0.324572	0.50708	5.13391	0.000244141
ESCRT-III complex	12	1.48397	0.0290527	5.13328	0.000244141
RNF mutants show enhanced WNT signaling and proliferation	15	-2.76426	0.000976562	5.12548	0.000244141
Ribosome	254	2.47874	0.00195312	5.11074	0.000244141
Signaling by WNT in cancer	46	-0.630531	0.120117	5.09763	0.000244141
Heparan sulfate degradation	10	-0.975376	0.38916	5.09092	0.000244141
eIF4F complex	8	1.66834	0.0317383	5.09046	0.000244141
Respiratory electron transport	147	1.74888	0.00488281	5.09037	0.000244141
Respiratory electron transport, ATP synthesis by chemiosmotic coupling, and heat production by uncoupling proteins.	147	1.74888	0.00488281	5.09037	0.000244141
The NLRP3 inflammasome	12	-2.05814	0.0229492	5.08317	0.000244141
Signaling by FGFR1	69	-1.21126	0.00219727	5.08316	0.000244141
Cargo trafficking to the periciliary membrane	60	-0.84067	0.0935059	5.06866	0.000244141
Recycling pathway of L1	51	0.800686	0.000732422	5.06329	0.000244141
RAB GEFs exchange GTP for GDP on RABs	111	0.0116514	0.959717	5.06308	0.000244141
PTK6 Regulates RHO GTPases, RAS GTPase and MAP kinases	30	-1.6281	0.0107422	5.05769	0.000244141
Downstream signaling of activated FGFR1	32	-1.35314	0.0253906	5.0409	0.000244141
Endocrine and other factor-regulated calcium reabsorption	53	-1.64765	0.00366211	5.03796	0.000244141
Regulation of gene expression in beta cells	22	-0.447683	0.508057	5.03463	0.000244141
Transport of glucose and other sugars, bile salts and organic acids, metal ions and amine compounds	118	-0.645169	0.128662	5.02485	0.000244141
Vitamin digestion and absorption	26	-1.01338	0.0200195	5.01991	0.000244141
FGFR1 mutant receptor activation	31	-1.78369	0.00268555	5.01435	0.000244141
mTOR signaling pathway	196	-0.13608	0.348145	5.01027	0.000244141
tRNA modification in the nucleus and cytosol	41	0.400861	0.625488	5.00839	0.000244141
Clathrin derived vesicle budding	86	-0.292633	0.261719	4.98692	0.000244141
trans-Golgi Network Vesicle Budding	86	-0.292633	0.261719	4.98692	0.000244141
Protein methylation	17	0.254859	0.737793	4.98059	0.000244141
Glutamate Binding, Activation of AMPA Receptors and Synaptic Plasticity	37	-0.858356	0.0761719	4.96379	0.000244141
Trafficking of AMPA receptors	37	-0.858356	0.0761719	4.96379	0.000244141
Negative regulation of MET activity	34	-0.817783	0.0441895	4.96235	0.000244141
Rap1 signalling	17	-0.659776	0.228027	4.95417	0.000244141
NOTCH1 Intracellular Domain Regulates Transcription	55	-0.97051	0.128418	4.92861	0.000244141
Autophagy - animal	156	-0.429932	0.10791	4.88765	0.000244141
Spry regulation of FGF signaling	17	1.18369	0.00927734	4.88615	0.000244141
Melanogenesis	112	-0.224249	0.536133	4.87445	0.000244141
Potassium Channels	108	-0.496209	0.00317383	4.87259	0.000244141
BBSome-mediated cargo-targeting to cilium	25	-0.069781	0.941406	4.8614	0.000244141
Taurine and hypotaurine metabolism	11	-1.36101	0.0090332	4.86128	0.000244141
Constitutive Signaling by NOTCH1 PEST Domain Mutants	64	-0.906254	0.098877	4.85073	0.000244141
Signaling by NOTCH1 in Cancer	64	-0.906254	0.098877	4.85073	0.000244141
Signaling by NOTCH1 PEST Domain Mutants in Cancer	64	-0.906254	0.098877	4.85073	0.000244141
Glutamate Neurotransmitter Release Cycle	23	-0.496161	0.320801	4.82143	0.000244141
Signaling by FGFR1 in disease	39	-1.69346	0.00415039	4.82064	0.000244141
Macroautophagy	89	0.587878	0.015625	4.81948	0.000244141
Signal attenuation	11	-2.00429	0.00219727	4.79995	0.000244141
Activation of caspases through apoptosome-mediated cleavage	5	-1.79891	0.0214844	4.78377	0.000244141
Cytochrome c-mediated apoptotic response	5	-1.79891	0.0214844	4.78377	0.000244141
Serotonergic synapse	126	-1.17306	0.000244141	4.76107	0.000244141
Heme biosynthesis	36	3.25004	0.000488281	4.75193	0.000244141
SUMO is proteolytically processed	7	0.0990121	0.926514	4.74004	0.000244141
SeMet incorporation into proteins	11	1.81213	0.0681152	4.73876	0.000244141
IRAK1 recruits IKK complex	11	0.0641515	0.916992	4.72366	0.000244141
IRAK1 recruits IKK complex upon TLR7/8 or 9 stimulation	11	0.0641515	0.916992	4.72366	0.000244141
mTORC1-mediated signalling	24	2.75505	0.000244141	4.7201	0.000244141
mTOR signalling	42	1.66179	0.000244141	4.71369	0.000244141
PKB-mediated events	44	1.42283	0.000244141	4.70936	0.000244141
Arachidonic acid metabolism	92	-0.462919	0.486084	4.68616	0.000244141
mitochondrial fatty acid beta-oxidation of unsaturated fatty acids	7	-1.28813	0.11792	4.67804	0.000244141
Activation of the mRNA upon binding of the cap-binding complex and eIFs, and subsequent binding to 43S	85	1.82687	0.00268555	4.67368	0.000244141
Pregnenolone biosynthesis	11	3.01659	0.000244141	4.61372	0.000244141
Inflammasomes	17	-1.65298	0.0893555	4.61162	0.000244141
F-type ATPase, eukaryotes	15	3.29116	0.00195312	4.60523	0.000244141
Metabolism of porphyrins	41	2.72424	0.000488281	4.60443	0.000244141
Autophagy - other	50	0.0172131	0.961914	4.57033	0.000244141
Long-term potentiation	98	-0.766486	0.000732422	4.56774	0.000244141
Oxidative phosphorylation	152	1.67652	0.00463867	4.56739	0.000244141
Fertilization	26	-0.523317	0.176025	4.56458	0.000244141
Reproduction	26	-0.523317	0.176025	4.56458	0.000244141
Synthesis of UDP-N-acetyl-glucosamine	8	-0.133901	0.800293	4.54701	0.000244141
activated TAK1 mediates p38 MAPK activation	19	0.178555	0.690186	4.52796	0.000244141
Translation	240	1.27294	0.0148926	4.51863	0.000244141
Translation initiation complex formation	84	1.70593	0.00439453	4.51586	0.000244141
Signaling by FGFR3	42	-0.0379915	0.895264	4.50413	0.000244141
Disinhibition of SNARE formation	6	-1.9604	0.0187988	4.50356	0.000244141
Regulation of innate immune responses to cytosolic DNA	14	0.30454	0.562256	4.49677	0.000244141
Ski complex	3	-2.11465	0.0217285	4.48979	0.000244141
Synthesis of diphthamide-EEF2	8	1.68176	0.00708008	4.48562	0.000244141
Energy dependent regulation of mTOR by LKB1-AMPK	30	1.07267	0.00244141	4.47943	0.000244141
Formation of the ternary complex, and subsequently, the 43S complex	77	1.56016	0.00512695	4.4763	0.000244141
Insulin processing	34	-1.18543	0.0131836	4.47549	0.000244141
Ribosomal scanning and start codon recognition	84	1.65545	0.00415039	4.47154	0.000244141
Formation of ATP by chemiosmotic coupling	16	3.14488	0.00195312	4.46532	0.000244141
SNARE interactions in vesicular transport	37	-0.137918	0.761719	4.45021	0.000244141
Pink/Parkin Mediated Mitophagy	22	2.13843	0.000488281	4.43503	0.000244141
Signaling by FGFR4	43	0.0408792	0.882568	4.43343	0.000244141
Porphyrin and chlorophyll metabolism	58	1.8775	0.000244141	4.38094	0.000244141
Beta oxidation of lauroyl-CoA to decanoyl-CoA-CoA	6	0.382996	0.630371	4.37032	0.000244141
Synaptic vesicle cycle	66	0.855474	0.0361328	4.36938	0.000244141
Glycosphingolipid biosynthesis - ganglio series	19	0.0446139	0.903809	4.36935	0.000244141
Electron transport from NADPH to Ferredoxin	4	2.90894	0.000488281	4.36702	0.000244141
Negative regulation of FGFR3 signaling	30	0.804707	0.0437012	4.34845	0.000244141
Glutathione synthesis and recycling	14	1.40071	0.00708008	4.3454	0.000244141
Fatty acid biosynthesis, elongation, mitochondria	7	1.4998	0.0180664	4.32783	0.000244141
Vibrio cholerae infection	55	0.325663	0.515137	4.30932	0.000244141
FGFR3b ligand binding and activation	7	0.808292	0.425049	4.30171	0.000244141
Beta oxidation of hexanoyl-CoA to butanoyl-CoA	6	0.98045	0.249512	4.29544	0.000244141
Regulation of IFNA signaling	26	-1.3507	0.0012207	4.28373	0.000244141
Beta oxidation of decanoyl-CoA to octanoyl-CoA-CoA	6	0.621964	0.427979	4.28091	0.000244141
Beta oxidation of octanoyl-CoA to hexanoyl-CoA	6	0.621964	0.427979	4.28091	0.000244141
Neurotransmitter Release Cycle	51	-0.841456	0.012207	4.28055	0.000244141
p38MAPK events	14	2.72495	0.000244141	4.27536	0.000244141
Phase 4 - resting membrane potential	20	0.779323	0.108154	4.25351	0.000244141
Negative regulation of FGFR4 signaling	32	0.776733	0.0219727	4.21068	0.000244141
Budding and maturation of HIV virion	25	1.07758	0.0358887	4.19572	0.000244141
Cytosolic tRNA aminoacylation	25	1.77689	0.0690918	4.18087	0.000244141
Collecting duct acid secretion	28	0.447483	0.298096	4.1633	0.000244141
p75NTR recruits signalling complexes	15	0.0754224	0.902588	4.16088	0.000244141
WNT5A-dependent internalization of FZD4	17	1.00588	0.0883789	4.09907	0.000244141
Downstream signaling of activated FGFR4	28	-0.561322	0.220947	4.01064	0.000244141
Signaling by Hippo	23	-1.17242	0.00708008	4.00771	0.000244141
ECS complex	10	0.151862	0.772949	3.89709	0.000244141
Linoleic acid metabolism	28	-0.838743	0.220459	3.89667	0.000244141
Aflatoxin activation and detoxification	23	-0.475354	0.424316	3.87455	0.000244141
Choline catabolism	7	0.263755	0.73999	3.83434	0.000244141
Recycling of bile acids and salts	20	-0.758645	0.240234	3.82637	0.000244141
Synthesis of pyrophosphates in the cytosol	11	0.252404	0.691162	3.72458	0.000244141
Signaling by activated point mutants of FGFR1	11	0.740406	0.338623	3.59322	0.000244141
Metabolic disorders of biological oxidation enzymes	7	2.27668	0.00317383	3.56914	0.000244141
Glyoxylate metabolism and glycine degradation	26	0.973688	0.141846	3.56857	0.000244141
FGFR3 mutant receptor activation	12	0.61786	0.420898	3.53405	0.000244141
Signaling by activated point mutants of FGFR3	12	0.61786	0.420898	3.53405	0.000244141
SHC-mediated cascade:FGFR3	19	0.605948	0.282959	3.49236	0.000244141
RSK activation	27	1.16928	0.00170898	3.39941	0.000244141
Phospholipase C-mediated cascade; FGFR3	13	0.602349	0.424316	3.39737	0.000244141
FRS-mediated FGFR3 signaling	21	0.240757	0.607178	3.38832	0.000244141
SHC-mediated cascade:FGFR4	21	0.582251	0.26416	3.32248	0.000244141
FRS-mediated FGFR4 signaling	23	0.250876	0.587646	3.2382	0.000244141
TRAMP complex	4	-2.35939	0.00219727	2.97872	0.000244141
Olfactory transduction	423	-0.312125	0.307129	2.82342	0.000244141
Olfactory Signaling Pathway	413	-0.041155	0.88916	2.16538	0.000244141
Classical antibody-mediated complement activation	6	-17.9184	0.000732422	22.3729	0.000488281
Formyl peptide receptors bind formyl peptides and many other ligands	8	-12.1896	0.000488281	21.165	0.000488281
Creation of C4 and C2 activators	12	-10.0807	0.000976562	15.9317	0.000488281
Endosomal/Vacuolar pathway	12	-10.5064	0.000488281	15.3503	0.000488281
Erythrocytes take up oxygen and release carbon dioxide	9	-10.1769	0.000244141	14.7789	0.000488281
Aryl hydrocarbon receptor signalling	7	-3.81202	0.000488281	14.4447	0.000488281
Regulation of Complement cascade	28	-8.71977	0.000488281	13.759	0.000488281
Complement cascade	45	-8.25784	0.000976562	13.6772	0.000488281
Trafficking and processing of endosomal TLR	16	-7.00962	0.000488281	12.9414	0.000488281
TRIF-mediated programmed cell death	9	-8.09804	0.000488281	12.9264	0.000488281
Complement and coagulation cascades	85	-7.03599	0.000976562	12.605	0.000488281
Systemic lupus erythematosus	130	-0.929429	0.513672	12.4967	0.000488281
FasL/ CD95L signaling	5	-6.51326	0.000488281	11.3388	0.000488281
Phagosome	233	-2.85135	0.000488281	10.892	0.000488281
Nitric oxide stimulates guanylate cyclase	31	-6.58761	0.000244141	10.8008	0.000488281
HDL-mediated lipid transport	23	-3.97408	0.00195312	10.6772	0.000488281
Interleukin-10 signaling	46	-6.92934	0.000488281	10.1824	0.000488281
Netrin mediated repulsion signals	13	-5.67081	0.00146484	10.1581	0.000488281
Degradation of the extracellular matrix	114	-3.48035	0.00756836	10.145	0.000488281
Interferon Signaling	210	-3.85096	0.000244141	10.0496	0.000488281
Mitochondrial Uncoupling Proteins	5	-0.655432	0.44165	9.96002	0.000488281
The fatty acid cycling model	5	-0.655432	0.44165	9.96002	0.000488281
The proton buffering model	5	-0.655432	0.44165	9.96002	0.000488281
AGE-RAGE signaling pathway in diabetic complications	110	-4.5931	0.000488281	9.78259	0.000488281
Platelet degranulation	136	-3.48343	0.00415039	9.76523	0.000488281
Interleukin-4 and 13 signaling	120	-4.58666	0.000488281	9.75596	0.000488281
Binding and Uptake of Ligands by Scavenger Receptors	67	-3.95143	0.000732422	9.7173	0.000488281
P2Y receptors	11	-6.03604	0.00195312	9.64489	0.000488281
Transport of organic anions	12	-3.20126	0.00195312	9.62788	0.000488281
Pertussis	79	-4.73461	0.000732422	9.615	0.000488281
Response to elevated platelet cytosolic Ca2+	142	-3.41908	0.00244141	9.60143	0.000488281
Houghton2007	725	-3.37659	0.000488281	9.58363	0.000488281
Antigen processing-Cross presentation	111	-1.62067	0.0134277	9.52863	0.000488281
Interleukin-6 signaling	14	-5.09879	0.000732422	9.30315	0.000488281
Osteoclast differentiation	139	-4.48091	0.000732422	9.11101	0.000488281
Glycosaminoglycan metabolism	136	-1.46725	0.0065918	9.03685	0.000488281
The IPAF inflammasome	2	-8.22337	0.000488281	9.01867	0.000488281
Immunoregulatory interactions between a Lymphoid and a non-Lymphoid cell	114	-4.73967	0.000732422	8.90123	0.000488281
MET interacts with TNS proteins	6	-7.46893	0.000244141	8.84335	0.000488281
ATF4 activates genes	25	-2.03709	0.00488281	8.76653	0.000488281
Death Receptor Signalling	51	-2.166	0.000732422	8.69544	0.000488281
Ferroptosis	42	-1.70982	0.0144043	8.57514	0.000488281
Platelet activation	390	-2.95044	0.000488281	8.53002	0.000488281
Gap junction degradation	13	-2.04467	0.0129395	8.51931	0.000488281
Focal adhesion	220	-3.32024	0.00195312	8.49841	0.000488281
TcellBcellGO-Neale	984	-2.5952	0.000244141	8.48211	0.000488281
Transcriptional misregulation in cancer	193	-2.22739	0.000244141	8.47616	0.000488281
Renin secretion	73	-4.24919	0.000488281	8.40356	0.000488281
NF-kB activation through FADD/RIP-1 pathway mediated by caspase-8 and -10	14	-3.72146	0.00219727	8.38551	0.000488281
PERK regulates gene expression	28	-1.90206	0.00854492	8.35062	0.000488281
Fc gamma R-mediated phagocytosis	122	-2.78801	0.000244141	8.33863	0.000488281
Activation of NOXA and translocation to mitochondria	6	6.10301	0.000488281	8.32289	0.000488281
Primary immunodeficiency	37	-2.39858	0.00292969	8.22617	0.000488281
PI3K-Akt signaling	376	-2.60723	0.000488281	8.18875	0.000488281
Antigen Presentation: Folding, assembly and peptide loading of class I MHC	26	-4.97819	0.000976562	8.17965	0.000488281
VasEndGO-Neale	1306	-2.69815	0.000244141	8.16682	0.000488281
Rho GTPase cycle	165	-2.96568	0.000244141	8.16575	0.000488281
PI3K-Akt signaling pathway	374	-2.5641	0.000488281	8.16385	0.000488281
Cytokine Signaling in Immune system	826	-2.44664	0.000244141	8.04956	0.000488281
Proteoglycans in cancer	229	-2.23417	0.000732422	8.00152	0.000488281
Surfactant metabolism	31	-2.0837	0.0178223	8.00123	0.000488281
NOD-like receptor signaling pathway	193	-3.23455	0.000488281	7.96779	0.000488281
Chondroitin sulfate/dermatan sulfate metabolism	56	-1.34901	0.0432129	7.96675	0.000488281
Circadian Clock	75	-2.09857	0.0012207	7.94916	0.000488281
Hemostasis	717	-2.17308	0.000244141	7.8984	0.000488281
Inhibition of Host mRNA Processing and RNA Silencing	2	6.9169	0.0012207	7.87185	0.000488281
Measles	140	-2.84744	0.000244141	7.86246	0.000488281
Legionellosis	60	-3.04935	0.000976562	7.86038	0.000488281
Long-term depression	68	-2.58878	0.000244141	7.85465	0.000488281
D-Glutamine and D-glutamate metabolism	4	-2.84675	0.152832	7.83001	0.000488281
IKK complex recruitment mediated by RIP1	26	-2.91559	0.000488281	7.82898	0.000488281
Toll-Like Receptors Cascades	182	-2.25178	0.000244141	7.82091	0.000488281
Integration of provirus	12	-2.28909	0.186523	7.78088	0.000488281
PPARA activates gene expression	124	-1.27709	0.000244141	7.76261	0.000488281
cGMP-PKG signaling pathway	178	-2.51415	0.000976562	7.75995	0.000488281
Cytokine-cytokine receptor interaction	277	-3.42203	0.00170898	7.75797	0.000488281
TNFR1-induced proapoptotic signaling	13	-2.1331	0.032959	7.75072	0.000488281
C21-Steroid hormone biosynthesis, progesterone => cortisol/cortisone	6	2.52908	0.00170898	7.69053	0.000488281
Apelin signaling pathway	149	-2.43404	0.00146484	7.67953	0.000488281
2-LTR circle formation	9	-1.52028	0.442383	7.66769	0.000488281
Pathogenic Escherichia coli infection	60	0.937164	0.171875	7.62604	0.000488281
Amoebiasis	107	-3.66933	0.000488281	7.6225	0.000488281
ESCRT-II complex	3	2.32109	0.00219727	7.61628	0.000488281
TCF7L2 mutants don't bind CTBP	4	2.61054	0.0185547	7.60444	0.000488281
Signaling by Interleukins	588	-2.10362	0.000244141	7.58035	0.000488281
BMAL1:CLOCK,NPAS2 activates circadian gene expression	51	-3.29913	0.000976562	7.57887	0.000488281
Adaptive Immune System	882	-1.595	0.000244141	7.57113	0.000488281
Immune System	2264	-1.87372	0.000244141	7.56574	0.000488281
Nef mediated downregulation of MHC class I complex cell surface expression	13	-1.7967	0.00415039	7.54954	0.000488281
NF-kappa B signaling pathway	98	-3.14844	0.000488281	7.54601	0.000488281
Innate Immune System	1388	-1.88169	0.000488281	7.54469	0.000488281
Oxytocin signaling pathway	165	-2.33791	0.00146484	7.53917	0.000488281
Synthesis of 5-eicosatetraenoic acids	10	0.0770795	0.954102	7.50952	0.000488281
ER-Phagosome pathway	94	0.0166121	0.970215	7.49158	0.000488281
Xenobiotics	29	-1.63056	0.0251465	7.48204	0.000488281
SEMA3A-Plexin repulsion signaling by inhibiting Integrin adhesion	18	-2.9007	0.0107422	7.3927	0.000488281
Programmed Cell Death	193	0.310153	0.407227	7.38726	0.000488281
Cytosolic sulfonation of small molecules	17	-1.74921	0.0324707	7.38447	0.000488281
Prostate cancer	96	-0.582264	0.0078125	7.30181	0.000488281
PI3K events in ERBB4 signaling	11	-5.5136	0.00146484	7.3009	0.000488281
The AIM2 inflammasome	3	-2.42489	0.124268	7.27122	0.000488281
MAPK targets/ Nuclear events mediated by MAP kinases	52	-0.160262	0.601318	7.263	0.000488281
G beta:gamma signalling through PI3Kgamma	57	-2.57864	0.000732422	7.25954	0.000488281
Growth hormone receptor signaling	28	-3.09996	0.000488281	7.25596	0.000488281
Pancreatic cancer	73	-0.84559	0.00830078	7.24874	0.000488281
FoxO signaling pathway	145	-1.58189	0.000488281	7.2219	0.000488281
Apoptosis	314	-0.133309	0.558105	7.21362	0.000488281
MyD88:Mal cascade initiated on plasma membrane	117	-1.18757	0.00170898	7.18747	0.000488281
Toll Like Receptor TLR1:TLR2 Cascade	117	-1.18757	0.00170898	7.18747	0.000488281
Toll Like Receptor TLR6:TLR2 Cascade	117	-1.18757	0.00170898	7.18747	0.000488281
Establishment of Sister Chromatid Cohesion	14	-1.14222	0.453125	7.17601	0.000488281
Lipoprotein metabolism	79	-1.63572	0.012207	7.15935	0.000488281
PI3K/AKT Signaling in Cancer	99	-1.9787	0.00317383	7.15284	0.000488281
Regulation of gene expression by Hypoxia-inducible Factor	11	-3.31169	0.000488281	7.1466	0.000488281
Downregulation of ERBB4 signaling	10	-4.08053	0.000488281	7.14345	0.000488281
Telomere Extension By Telomerase	7	5.12414	0.000976562	7.13957	0.000488281
GP1b-IX-V activation signalling	12	-0.669801	0.309326	7.13644	0.000488281
Transcriptional regulation of white adipocyte differentiation	90	-1.16691	0.00878906	7.1251	0.000488281
Pantothenate and CoA biosynthesis	19	-1.04321	0.0822754	7.11023	0.000488281
G-protein beta:gamma signalling	61	-2.56826	0.000488281	7.1085	0.000488281
ABC transporters	55	-2.986	0.000976562	7.10316	0.000488281
PI5P Regulates TP53 Acetylation	9	2.90908	0.00415039	7.09924	0.000488281
Small cell lung cancer	95	-1.73431	0.000244141	7.08975	0.000488281
Activated TLR4 signalling	138	-1.34619	0.00170898	7.06237	0.000488281
Interleukin-2 signaling	314	-1.5394	0.000244141	7.04482	0.000488281
Peptide ligand-binding receptors	189	-1.92039	0.0166016	7.03974	0.000488281
MAPK1/MAPK3 signaling	286	-1.28608	0.000244141	7.0013	0.000488281
Nef mediated downregulation of CD28 cell surface expression	2	-1.80698	0.169678	6.99633	0.000488281
Degradation of cysteine and homocysteine	8	3.30525	0.0012207	6.99542	0.000488281
TRAF6 mediated induction of NFkB and MAP kinases upon TLR7/8 or 9 activation	112	-0.925613	0.0100098	6.98652	0.000488281
Synthesis of Ketone Bodies	9	-0.7617	0.440918	6.9805	0.000488281
Post-transcriptional silencing by small RNAs	8	-5.15138	0.00390625	6.97521	0.000488281
Syndecan interactions	35	-2.00981	0.0012207	6.9392	0.000488281
MyD88 dependent cascade initiated on endosome	114	-0.890928	0.0112305	6.93672	0.000488281
NCAM signaling for neurite out-growth	312	-1.39144	0.000244141	6.93573	0.000488281
Class I MHC mediated antigen processing & presentation	407	-0.591906	0.0263672	6.91895	0.000488281
Sema3A PAK dependent Axon repulsion	22	-2.51992	0.00756836	6.90524	0.000488281
FGFR2 alternative splicing	29	2.6235	0.0266113	6.8808	0.000488281
Bladder cancer	45	-0.287077	0.559082	6.86876	0.000488281
TP53 Regulates Transcription of DNA Repair Genes	63	0.971004	0.371582	6.8655	0.000488281
TRAF6 mediated IRF7 activation in TLR7/8 or 9 signaling	11	-1.05501	0.116211	6.85677	0.000488281
MAPK signaling pathway	296	-1.4727	0.000488281	6.85313	0.000488281
Regulation of actin cytoskeleton	240	-1.77024	0.000488281	6.8343	0.000488281
MyD88-independent TLR3/TLR4 cascade	122	-0.889983	0.0148926	6.81164	0.000488281
TRIF-mediated TLR3/TLR4 signaling	122	-0.889983	0.0148926	6.81164	0.000488281
Endocytosis	275	-1.42862	0.000244141	6.79673	0.000488281
GAB1 signalosome	142	-1.65214	0.000244141	6.78724	0.000488281
Hepatitis B	153	-0.930152	0.000732422	6.78421	0.000488281
Role of LAT2/NTAL/LAB on calcium mobilization	146	-1.72847	0.000244141	6.781	0.000488281
Bacterial invasion of epithelial cells	90	-1.50265	0.000244141	6.7725	0.000488281
Hypusine synthesis from eIF5A-lysine	4	4.93855	0.000244141	6.7644	0.000488281
Chronic myeloid leukemia	83	-0.370557	0.245117	6.76187	0.000488281
Negative feedback regulation of MAPK pathway	7	-0.444583	0.565918	6.74847	0.000488281
PIP3 activates AKT signaling	139	-1.6126	0.000244141	6.73195	0.000488281
Pathways in cancer	440	-1.42178	0.000244141	6.72588	0.000488281
Formation of HIV-1 elongation complex containing HIV-1 Tat	41	3.12297	0.00463867	6.7087	0.000488281
HIV Transcription Elongation	41	3.12297	0.00463867	6.7087	0.000488281
Tat-mediated elongation of the HIV-1 transcript	41	3.12297	0.00463867	6.7087	0.000488281
Negative regulation of the PI3K/AKT network	104	-2.15973	0.000244141	6.69651	0.000488281
Axon guidance	697	-1.41618	0.000244141	6.68456	0.000488281
PI3K/AKT activation	142	-1.5538	0.000244141	6.66438	0.000488281
Pausing and recovery of Tat-mediated HIV elongation	27	5.05581	0.000976562	6.64231	0.000488281
Tat-mediated HIV elongation arrest and recovery	27	5.05581	0.000976562	6.64231	0.000488281
Propionyl-CoA catabolism	5	-2.59043	0.012207	6.63271	0.000488281
Fatty acid, triacylglycerol, and ketone body metabolism	256	-0.222346	0.504395	6.61843	0.000488281
Nef-mediates down modulation of cell surface receptors by recruiting them to clathrin adapters	24	-0.495441	0.175781	6.61317	0.000488281
Peroxisome	214	-0.455751	0.0615234	6.60241	0.000488281
Formation of HIV elongation complex in the absence of HIV Tat	43	2.93077	0.00830078	6.59559	0.000488281
Negative regulators of RIG-I/MDA5 signaling	38	-1.83241	0.00537109	6.53802	0.000488281
ADP signalling through P2Y purinoceptor 12	24	-0.847326	0.0754395	6.52905	0.000488281
The role of Nef in HIV-1 replication and disease pathogenesis	32	-1.26484	0.00415039	6.50132	0.000488281
Signaling by FGFR2 IIIa TM	19	4.73012	0.0012207	6.49148	0.000488281
Taste transduction	86	-2.2753	0.000244141	6.48685	0.000488281
Metabolism of vitamins and cofactors	181	-0.575418	0.0439453	6.4772	0.000488281
HIV elongation arrest and recovery	29	4.63753	0.000976562	6.47689	0.000488281
Pausing and recovery of HIV elongation	29	4.63753	0.000976562	6.47689	0.000488281
MAP kinase activation in TLR cascade	86	-0.190012	0.468018	6.47551	0.000488281
MET activates RAP1 and RAC1	13	-2.40117	0.000976562	6.47138	0.000488281
Synthesis of PIPs at the plasma membrane	76	-2.98185	0.000488281	6.46055	0.000488281
Downregulation of TGF-beta receptor signaling	27	-1.2621	0.0107422	6.45559	0.000488281
Disease	963	-0.459909	0.00244141	6.40248	0.000488281
Signaling by BRAF and RAF fusions	66	-1.84036	0.000244141	6.39076	0.000488281
Transcriptional Regulation by TP53	393	0.936541	0.163086	6.37566	0.000488281
rRNA modification in the nucleus and cytosol	71	4.17817	0.00244141	6.37393	0.000488281
Post-translational modification: synthesis of GPI-anchored proteins	96	-1.82935	0.000244141	6.33858	0.000488281
AURKA Activation by TPX2	79	0.487353	0.715576	6.30758	0.000488281
Citrate cycle, first carbon oxidation, oxaloacetate => 2-oxoglutarate	8	4.52745	0.00268555	6.30152	0.000488281
Glucocorticoid biosynthesis	9	1.54848	0.0124512	6.29626	0.000488281
Synthesis of PIPs at the late endosome membrane	10	-0.949216	0.518555	6.29115	0.000488281
Loss of Nlp from mitotic centrosomes	76	0.238733	0.845947	6.28132	0.000488281
Loss of proteins required for interphase microtubule organization from the centrosome	76	0.238733	0.845947	6.28132	0.000488281
GPCR ligand binding	457	-1.5772	0.00878906	6.26558	0.000488281
Regulation of TNFR1 signaling	34	-1.07021	0.0668945	6.26199	0.000488281
Developmental Biology	1164	-0.700409	0.000244141	6.23892	0.000488281
Lipid digestion, mobilization, and transport	122	-1.15745	0.0632324	6.22476	0.000488281
Gap junction trafficking	33	-0.747193	0.0671387	6.21068	0.000488281
Gap junction trafficking and regulation	33	-0.747193	0.0671387	6.21068	0.000488281
Ovarian tumor domain proteases	37	-0.770044	0.0178223	6.20698	0.000488281
Signal Transduction	2799	-0.868309	0.000244141	6.19463	0.000488281
EGFR interacts with phospholipase C-gamma	43	-1.29325	0.00439453	6.19371	0.000488281
Insulin resistance	147	-0.898461	0.0876465	6.18519	0.000488281
Synthesis of PI	96	-2.13767	0.000488281	6.17748	0.000488281
Centrosome maturation	88	0.554881	0.646729	6.16966	0.000488281
Recruitment of mitotic centrosome proteins and complexes	88	0.554881	0.646729	6.16966	0.000488281
MyD88 cascade initiated on plasma membrane	106	-0.274542	0.284912	6.16854	0.000488281
Opioid Signalling	95	-0.635315	0.0112305	6.15484	0.000488281
TGF-beta receptor signaling activates SMADs	33	-0.541675	0.283447	6.1498	0.000488281
Oncogene Induced Senescence	34	0.778662	0.292969	6.13891	0.000488281
Formation of RNA Pol II elongation complex	58	1.79125	0.0334473	6.13514	0.000488281
RNA Polymerase II Transcription Elongation	58	1.79125	0.0334473	6.13514	0.000488281
Shigellosis	71	-0.132659	0.710449	6.13041	0.000488281
Glycosaminoglycan biosynthesis - keratan sulfate	15	0.496941	0.259521	6.12996	0.000488281
G-protein activation	30	0.115943	0.713135	6.12931	0.000488281
Formation of TC-NER Pre-Incision Complex	58	2.15745	0.00830078	6.12652	0.000488281
Inositol phosphate metabolism	112	-1.70502	0.000244141	6.126	0.000488281
Autodegradation of the E3 ubiquitin ligase COP1	60	3.22026	0.0012207	6.11451	0.000488281
Stabilization of p53	63	2.89407	0.00170898	6.10517	0.000488281
Acyl chain remodelling of PC	30	-1.98388	0.0192871	6.09529	0.000488281
Ribosome biogenesis in eukaryotes	87	2.54973	0.0263672	6.08868	0.000488281
Diseases of signal transduction	409	-0.555428	0.00268555	6.08655	0.000488281
ABC-family proteins mediated transport	124	0.749355	0.0383301	6.07975	0.000488281
Cytochrome P450 - arranged by substrate type	74	-1.01516	0.0483398	6.07041	0.000488281
Alanine, aspartate and glutamate metabolism	34	0.204639	0.722168	6.06858	0.000488281
Arginine and proline metabolism	54	1.40255	0.0395508	6.04381	0.000488281
Acute myeloid leukemia	63	-0.173412	0.520508	6.04277	0.000488281
THC complex	5	0.731758	0.594238	6.02603	0.000488281
VLDL interactions	24	0.00712825	0.980957	6.02407	0.000488281
Metabolism	3845	0.346107	0.0344238	5.99611	0.000488281
Adherens junction	97	-1.08164	0.0314941	5.97997	0.000488281
Metabolism of polyamines	98	2.79228	0.000244141	5.97704	0.000488281
Ubiquitin-dependent degradation of Cyclin D	59	3.4146	0.0012207	5.97247	0.000488281
Ubiquitin-dependent degradation of Cyclin D1	59	3.4146	0.0012207	5.97247	0.000488281
Histidine, lysine, phenylalanine, tyrosine, proline and tryptophan catabolism	44	-0.058234	0.858643	5.96311	0.000488281
Tight junction interactions	29	0.335324	0.599854	5.95703	0.000488281
Cytosolic DNA-sensing pathway	62	-1.00778	0.026123	5.95398	0.000488281
Activation of BH3-only proteins	33	2.6732	0.000244141	5.94795	0.000488281
PI Metabolism	105	-2.16731	0.000488281	5.94149	0.000488281
Morphine addiction	102	-1.16398	0.000244141	5.93593	0.000488281
Autodegradation of Cdh1 by Cdh1:APC/C	72	3.02284	0.00195312	5.93442	0.000488281
Cell-cell junction organization	56	-0.527907	0.186768	5.92252	0.000488281
G beta:gamma signalling through PLC beta	23	-0.760792	0.0166016	5.90953	0.000488281
Vpu mediated degradation of CD4	60	2.97918	0.0012207	5.9003	0.000488281
Regulation of Apoptosis	62	2.79657	0.0012207	5.89917	0.000488281
Synthesis of PIPs at the early endosome membrane	14	-0.855259	0.58667	5.89245	0.000488281
Regulation of TP53 Activity through Acetylation	31	3.07233	0.00585938	5.8873	0.000488281
Regulation of mRNA stability by proteins that bind AU-rich elements	96	2.10908	0.00878906	5.88686	0.000488281
Metabolism of lipids and lipoproteins	874	-0.396799	0.0935059	5.88536	0.000488281
Prostacyclin signalling through prostacyclin receptor	21	-0.321978	0.328125	5.87873	0.000488281
Pyrimidine salvage reactions	12	1.88628	0.0161133	5.87421	0.000488281
Oxygen-dependent proline hydroxylation of Hypoxia-inducible Factor Alpha	76	2.24537	0.000976562	5.87419	0.000488281
Organelle biogenesis and maintenance	353	0.582437	0.369873	5.86793	0.000488281
Regulation of activated PAK-2p34 by proteasome mediated degradation	58	3.29914	0.000732422	5.86442	0.000488281
Sphingolipid de novo biosynthesis	46	-0.726341	0.0227051	5.86203	0.000488281
Vif-mediated degradation of APOBEC3G	60	3.2531	0.000976562	5.83651	0.000488281
HS-GAG biosynthesis	38	-1.1882	0.154541	5.83059	0.000488281
Interleukin-1 signaling	48	-1.98253	0.000732422	5.82725	0.000488281
HIV Infection	246	1.56932	0.0581055	5.82411	0.000488281
LDL-mediated lipid transport	24	0.242905	0.52417	5.82353	0.000488281
Platinum drug resistance	81	0.0109903	0.960693	5.81261	0.000488281
MET activates RAS signaling	13	-1.86712	0.0354004	5.80914	0.000488281
Presynaptic function of Kainate receptors	24	-0.833375	0.0129395	5.80762	0.000488281
Anchoring of the basal body to the plasma membrane	107	-0.111427	0.913818	5.80746	0.000488281
FBXL7 down-regulates AURKA during mitotic entry and in early mitosis	63	3.33325	0.00146484	5.79872	0.000488281
TP53 Regulates Transcription of Genes Involved in Cytochrome C Release	21	2.54323	0.000488281	5.79812	0.000488281
Signaling by FGFR	109	-0.192218	0.540039	5.77702	0.000488281
Formation of Incision Complex in GG-NER	46	0.879921	0.296631	5.76951	0.000488281
Degradation of AXIN	65	3.05956	0.000976562	5.76138	0.000488281
Epithelial cell signaling in Helicobacter pylori infection	72	-1.14044	0.00219727	5.76025	0.000488281
Lsm 2-8 complex	8	2.00586	0.150879	5.75741	0.000488281
RIG-I/MDA5 mediated induction of IFN-alpha/beta pathways	86	-1.63659	0.000732422	5.73527	0.000488281
Vesicle-mediated transport	752	-0.41137	0.0148926	5.73437	0.000488281
Acetylation	33	2.98628	0.00537109	5.7269	0.000488281
Inactivation of Cdc42 and Rac	11	-1.67069	0.0769043	5.70346	0.000488281
Transcription of the HIV genome	68	1.79998	0.0478516	5.684	0.000488281
Biological oxidations	224	-0.477747	0.353516	5.68301	0.000488281
Apoptotic factor-mediated response	7	-1.60138	0.0283203	5.6757	0.000488281
Hh mutants that don't undergo autocatalytic processing are degraded by ERAD	64	3.09095	0.000732422	5.66733	0.000488281
Cellular response to hypoxia	85	1.95129	0.00170898	5.65777	0.000488281
Dectin-1 mediated noncanonical NF-kB signaling	68	3.05306	0.000732422	5.65623	0.000488281
NIK-->noncanonical NF-kB signaling	67	3.01306	0.000732422	5.65508	0.000488281
Defective CFTR causes cystic fibrosis	72	2.7583	0.00195312	5.64627	0.000488281
Ubiquitin mediated proteolysis	160	-0.423824	0.28833	5.63992	0.000488281
Gastric acid secretion	85	-1.76174	0.00488281	5.63759	0.000488281
Steroid hormone biosynthesis	48	-1.38164	0.114746	5.6304	0.000488281
Synthesis of 12-eicosatetraenoic acid derivatives	6	4.42983	0.000488281	5.62971	0.000488281
Degradation of GLI1 by the proteasome	69	2.70775	0.0012207	5.62192	0.000488281
TRAF6 mediated NF-kB activation	26	-1.67828	0.00610352	5.60769	0.000488281
Activation of G protein gated Potassium channels	27	-0.329659	0.510986	5.59937	0.000488281
G protein gated Potassium channels	27	-0.329659	0.510986	5.59937	0.000488281
Hh mutants abrogate ligand secretion	66	3.01566	0.000732422	5.58245	0.000488281
Cargo concentration in the ER	38	-0.214646	0.569336	5.57364	0.000488281
GLI3 is processed to GLI3R by the proteasome	69	2.77572	0.0012207	5.55403	0.000488281
Phosphate bond hydrolysis by NUDT proteins	7	3.33919	0.000488281	5.55362	0.000488281
Generic Transcription Pathway	949	0.01434	0.979004	5.55314	0.000488281
Degradation of beta-catenin by the destruction complex	94	2.60347	0.00146484	5.54984	0.000488281
Activation of NF-kappaB in B cells	76	2.31031	0.00170898	5.53557	0.000488281
IRS activation	6	-3.87861	0.0012207	5.52883	0.000488281
Hippo signaling pathway	174	0.146354	0.687012	5.52567	0.000488281
Hippo signaling	174	0.146354	0.687012	5.52567	0.000488281
Regulation of TP53 Activity through Association with Co-factors	15	1.6122	0.00488281	5.52562	0.000488281
Jak-STAT signaling pathway	172	-1.99211	0.00244141	5.52423	0.000488281
Synthesis of PA	36	-0.811393	0.0979004	5.51488	0.000488281
Type II diabetes mellitus	51	-0.458076	0.0231934	5.50401	0.000488281
RNA Polymerase II Pre-transcription Events	81	1.37886	0.0795898	5.49319	0.000488281
TRAF6 mediated IRF7 activation	41	-1.9539	0.000732422	5.49268	0.000488281
Chemical carcinogenesis	71	-1.41909	0.0244141	5.48995	0.000488281
ABC transporter disorders	80	2.43349	0.00170898	5.48767	0.000488281
Drug metabolism - other enzymes	38	-0.133194	0.846191	5.47678	0.000488281
Hedgehog 'on' state	97	1.81155	0.00170898	5.47213	0.000488281
RNA polymerase II transcribes snRNA genes	69	1.24925	0.163818	5.45865	0.000488281
Disassembly of the destruction complex and recruitment of AXIN to the membrane	40	-0.197564	0.566162	5.44435	0.000488281
Asymmetric localization of PCP proteins	75	2.99602	0.000732422	5.44083	0.000488281
Platelet calcium homeostasis	32	-1.02331	0.127197	5.40069	0.000488281
Cargo recognition for clathrin-mediated endocytosis	105	-0.432686	0.252197	5.3902	0.000488281
Endometrial cancer	57	0.653862	0.0227051	5.38701	0.000488281
DNA Damage Recognition in GG-NER	40	2.78155	0.00292969	5.37895	0.000488281
TNFR2 non-canonical NF-kB pathway	111	1.11121	0.00292969	5.37618	0.000488281
PCP/CE pathway	104	2.4063	0.00146484	5.3759	0.000488281
Activation of GABAB receptors	43	-0.422363	0.291016	5.36466	0.000488281
GABA B receptor activation	43	-0.422363	0.291016	5.36466	0.000488281
Glycosaminoglycan biosynthesis, linkage tetrasaccharide	5	4.62734	0.000244141	5.36392	0.000488281
Intra-Golgi traffic	43	-1.26759	0.00317383	5.35848	0.000488281
Basal transcription factors	48	-0.342705	0.677246	5.35762	0.000488281
Signaling by ERBB4	46	-1.77771	0.0129395	5.33767	0.000488281
Infectious disease	434	1.25043	0.0251465	5.33173	0.000488281
Mitophagy - animal	66	0.519316	0.0859375	5.3195	0.000488281
Clathrin-mediated endocytosis	149	-0.439906	0.151123	5.30697	0.000488281
Hedgehog ligand biogenesis	83	1.9971	0.0012207	5.30193	0.000488281
Metabolism of amino acids and derivatives	409	1.24785	0.00146484	5.29545	0.000488281
Disorders of transmembrane transporters	88	2.14686	0.0012207	5.28885	0.000488281
Folate biosynthesis	15	2.40355	0.0112305	5.26283	0.000488281
Signaling by FGFR3 fusions in cancer	11	-2.46333	0.000976562	5.24094	0.000488281
Wnt signaling pathway	161	-0.592359	0.148926	5.22178	0.000488281
Wnt signaling	161	-0.592359	0.148926	5.22178	0.000488281
Metabolic pathways	1381	0.768076	0.00366211	5.21116	0.000488281
GABAergic synapse	96	-0.608775	0.00195312	5.20608	0.000488281
Insulin secretion	96	-0.843755	0.130859	5.20111	0.000488281
Mitophagy	80	0.833465	0.00732422	5.18235	0.000488281
RNA polymerase	87	1.49927	0.0883789	5.15805	0.000488281
Asparagine N-linked glycosylation	315	0.65694	0.0119629	5.10746	0.000488281
Retrograde endocannabinoid signaling	112	-0.923837	0.00195312	5.10028	0.000488281
Interactions of Tat with host cellular proteins	2	3.68741	0.0109863	5.09844	0.000488281
Diseases of metabolism	50	-0.356242	0.270508	5.07422	0.000488281
Protein processing in endoplasmic reticulum	196	0.474008	0.0529785	5.07166	0.000488281
Thyroid cancer	32	0.603591	0.285889	5.06079	0.000488281
Nuclear signaling by ERBB4	26	-1.59468	0.0383301	5.05033	0.000488281
Nef Mediated CD4 Down-regulation	9	1.95899	0.00415039	5.05011	0.000488281
Galactose metabolism	33	1.26074	0.000488281	5.02471	0.000488281
Thyroid hormone synthesis	83	-1.02773	0.00805664	5.00053	0.000488281
Selenocompound metabolism	17	1.59976	0.00439453	4.99294	0.000488281
Signaling by NOTCH	122	-0.549504	0.243896	4.99225	0.000488281
Sphingolipid metabolism	96	0.161693	0.499512	4.96472	0.000488281
Glucagon-type ligand receptors	33	0.0575404	0.839111	4.94204	0.000488281
RAB geranylgeranylation	71	0.743729	0.103027	4.8127	0.000488281
APEX1-Independent Resolution of AP Sites via the Single Nucleotide Replacement Pathway	7	3.5213	0.00146484	4.80496	0.000488281
rRNA processing	238	2.50143	0.00317383	4.79762	0.000488281
Lipoic acid metabolism	3	2.22239	0.0505371	4.77965	0.000488281
Basal cell carcinoma	61	1.31751	0.0129395	4.77931	0.000488281
VxPx cargo-targeting to cilium	27	-1.84732	0.00561523	4.77867	0.000488281
Transferrin endocytosis and recycling	31	0.351284	0.366455	4.773	0.000488281
rRNA processing in the nucleus and cytosol	230	2.47494	0.00292969	4.77107	0.000488281
Neuronal System	404	-0.457282	0.00439453	4.70388	0.000488281
Major pathway of rRNA processing in the nucleolus and cytosol	220	2.35801	0.00292969	4.68912	0.000488281
TBC/RABGAPs	47	0.789603	0.0131836	4.66227	0.000488281
Transmission across Chemical Synapses	259	-0.486473	0.0195312	4.63409	0.000488281
Neurotransmitter Receptor Binding And Downstream Transmission In The Postsynaptic Cell	180	-0.442413	0.0581055	4.58657	0.000488281
Adenine ribonucleotide biosynthesis, IMP => ADP,ATP	18	2.67225	0.00268555	4.5734	0.000488281
DNA Damage Reversal	10	-0.186753	0.65332	4.57049	0.000488281
Negative regulation of FGFR1 signaling	34	0.250266	0.558105	4.55308	0.000488281
Primary bile acid biosynthesis	18	-1.27673	0.131104	4.53067	0.000488281
Regulation of beta-cell development	34	-0.474025	0.412598	4.45207	0.000488281
Activation of AKT2	4	4.27611	0.000244141	4.42069	0.000488281
CREB phosphorylation through the activation of Ras	53	-0.478479	0.185303	4.40803	0.000488281
Signaling by FGFR3 in disease	23	-0.732966	0.123047	4.40549	0.000488281
Signaling by FGFR3 point mutants in cancer	23	-0.732966	0.123047	4.40549	0.000488281
Complex I biogenesis	79	1.00482	0.0546875	4.36009	0.000488281
Post NMDA receptor activation events	61	-0.269017	0.422119	4.34334	0.000488281
RNA degradation	78	0.651034	0.356201	4.34274	0.000488281
Insulin receptor recycling	27	0.587442	0.110596	4.34135	0.000488281
p75NTR signals via NF-kB	18	-0.0698347	0.921387	4.33133	0.000488281
N-glycan trimming in the ER and Calnexin/Calreticulin cycle	39	0.948648	0.0615234	4.32309	0.000488281
Glycosaminoglycan degradation	20	-0.0133885	0.987061	4.3135	0.000488281
CREB phosphorylation	64	-0.314105	0.339355	4.28801	0.000488281
TAK1 activates NFkB by phosphorylation and activation of IKKs complex	29	-0.81374	0.0395508	4.26092	0.000488281
tRNA Aminoacylation	43	1.87029	0.0517578	4.23187	0.000488281
Activation of NMDA receptor upon glutamate binding and postsynaptic events	67	-0.300615	0.43457	4.21574	0.000488281
Aminoacyl-tRNA biosynthesis	46	1.70124	0.0725098	4.20867	0.000488281
Aminoacyl-tRNA biosynthesis, eukaryotes	39	1.76832	0.0556641	4.186	0.000488281
Downstream signaling of activated FGFR3	26	-0.631972	0.161621	4.16166	0.000488281
V-type ATPase, eukaryotes	25	0.939238	0.0327148	4.14631	0.000488281
alpha-Linolenic acid metabolism	24	0.228306	0.728516	4.12354	0.000488281
Nucleotide sugar biosynthesis, eukaryotes	9	1.97749	0.00195312	4.05522	0.000488281
NRIF signals cell death from the nucleus	16	0.781114	0.0949707	4.04918	0.000488281
Glycosphingolipid metabolism	48	0.946826	0.0119629	4.02547	0.000488281
Ascorbate and aldarate metabolism	18	1.10271	0.193115	4.01419	0.000488281
Pre-NOTCH Processing in the Endoplasmic Reticulum	6	1.55602	0.158936	4.01242	0.000488281
Nef Mediated CD8 Down-regulation	7	2.75163	0.000488281	4.00874	0.000488281
NF-kB is activated and signals survival	15	-0.202563	0.78833	3.99971	0.000488281
Cap-dependent Translation Initiation	165	1.75687	0.00390625	3.97625	0.000488281
Eukaryotic Translation Initiation	165	1.75687	0.00390625	3.97625	0.000488281
L13a-mediated translational silencing of Ceruloplasmin expression	157	1.69767	0.00390625	3.91347	0.000488281
Formation of a pool of free 40S subunits	146	1.67717	0.00488281	3.89328	0.000488281
Eukaryotic Translation Termination	128	1.64187	0.00952148	3.89196	0.000488281
Lysosome Vesicle Biogenesis	41	1.05648	0.00488281	3.87963	0.000488281
GTP hydrolysis and joining of the 60S ribosomal subunit	158	1.65412	0.00390625	3.87456	0.000488281
Localization of the PINCH-ILK-PARVIN complex to focal adhesions	4	-2.86192	0.00585938	3.77453	0.000488281
WNT mediated activation of DVL	10	1.73764	0.0683594	3.72861	0.000488281
FGFR2c ligand binding and activation	13	1.00825	0.142822	3.46406	0.000488281
FGFR4 ligand binding and activation	14	0.580612	0.414062	3.27279	0.000488281
Phospholipase C-mediated cascade; FGFR4	15	0.569652	0.395508	3.16364	0.000488281
Defensins	50	-1.30222	0.00415039	2.9893	0.000488281
Catecholamine biosynthesis	5	2.54438	0.000976562	2.82783	0.000488281
Catecholamine biosynthesis, tyrosine => dopamine => noradrenaline => adrenaline	5	2.54438	0.000976562	2.82783	0.000488281
Chondroitin sulfate degradation	8	1.23758	0.0305176	2.54336	0.000488281
cGMP signaling	10	-8.73953	0.00195312	14.2503	0.000732422
Pyrimidine degradation, uracil => beta-alanine, thymine => 3-aminoisobutanoate	3	-7.73624	0.000976562	14.0847	0.000732422
Extrinsic Pathway of Fibrin Clot Formation	7	-4.96581	0.0332031	11.3515	0.000732422
Regulation of TLR by endogenous ligand	17	-7.00768	0.000732422	10.7137	0.000732422
Activation, myristolyation of BID and translocation to mitochondria	4	-0.568872	0.539795	10.0142	0.000732422
Extracellular matrix organization	323	-3.95177	0.00610352	9.96111	0.000732422
ECM-receptor interaction	90	-4.36323	0.00610352	9.38172	0.000732422
Diseases associated with the TLR signaling cascade	26	-4.76252	0.00219727	9.31944	0.000732422
Diseases of Immune System	26	-4.76252	0.00219727	9.31944	0.000732422
Endogenous sterols	29	-2.59969	0.00732422	8.45867	0.000732422
Laminin interactions	23	-5.13031	0.000732422	8.35598	0.000732422
Early Phase of HIV Life Cycle	17	-1.10783	0.509521	8.17355	0.000732422
Inhibition of TSC complex formation by PKB	4	-1.47075	0.0905762	7.82651	0.000732422
Gap junction	128	-1.06439	0.000732422	7.66818	0.000732422
Nicotinate metabolism	29	-3.13183	0.00146484	7.51205	0.000732422
Vascular smooth muscle contraction	133	-2.87741	0.000976562	7.38893	0.000732422
Metabolism of carbohydrates	320	0.379154	0.124268	7.35839	0.000732422
Constitutive Signaling by Aberrant PI3K in Cancer	71	-3.23607	0.0012207	7.3472	0.000732422
ERK/MAPK targets	43	0.734184	0.0202637	7.25296	0.000732422
Transport of vitamins, nucleosides, and related molecules	40	-0.563914	0.189453	7.22558	0.000732422
TGF-beta signaling pathway	85	-1.17273	0.0146484	7.21212	0.000732422
TGF-beta signaling	85	-1.17273	0.0146484	7.21212	0.000732422
Regulation of TP53 Expression and Degradation	38	0.671919	0.239746	7.20389	0.000732422
Regulation of TP53 Expression	38	0.671919	0.239746	7.20389	0.000732422
Free fatty acids regulate insulin secretion	10	-2.46398	0.00634766	7.15332	0.000732422
RNA polymerase II, eukaryotes	13	5.79288	0.000976562	7.15161	0.000732422
Prolactin receptor signaling	18	-3.26056	0.00390625	7.02612	0.000732422
eNOS activation	26	-0.0844724	0.82373	6.92729	0.000732422
eNOS activation and regulation	26	-0.0844724	0.82373	6.92729	0.000732422
Metabolism of nitric oxide	26	-0.0844724	0.82373	6.92729	0.000732422
PI5P, PP2A and IER3 Regulate PI3K/AKT Signaling	97	-2.27828	0.000488281	6.81226	0.000732422
Sulfur relay system	8	5.47047	0.000244141	6.69884	0.000732422
Activation of PUMA and translocation to mitochondria	10	3.8096	0.000488281	6.60516	0.000732422
Nephrin interactions	26	-3.66622	0.00170898	6.56728	0.000732422
MET receptor recycling	12	-0.448037	0.544922	6.49537	0.000732422
Calcium signaling pathway	200	-2.00028	0.0078125	6.47445	0.000732422
FGFR2 mutant receptor activation	33	2.41816	0.000976562	6.45908	0.000732422
Ca-dependent events	36	-1.15619	0.0195312	6.42205	0.000732422
Purine metabolism	183	0.218449	0.419434	6.41543	0.000732422
Longevity regulating pathway	113	-0.590852	0.0720215	6.33989	0.000732422
Pentose phosphate pathway, non-oxidative phase, fructose 6P => ribose 5P	7	3.3453	0.000488281	6.33565	0.000732422
Circadian entrainment	109	-2.02053	0.000732422	6.27903	0.000732422
p53-Dependent G1 DNA Damage Response	73	3.33151	0.00170898	6.27692	0.000732422
p53-Dependent G1/S DNA damage checkpoint	73	3.33151	0.00170898	6.27692	0.000732422
Astrocytic Glutamate-Glutamine Uptake And Metabolism	4	-3.04154	0.0227051	6.21047	0.000732422
Neurotransmitter uptake and Metabolism In Glial Cells	4	-3.04154	0.0227051	6.21047	0.000732422
mRNA Splicing - Minor Pathway	55	3.57688	0.00732422	6.20379	0.000732422
AMPK signaling pathway	130	-0.418779	0.28125	6.18816	0.000732422
Signaling by FGFR2 in disease	44	1.26197	0.00244141	6.16675	0.000732422
Phase 1 - Functionalization of compounds	117	-1.09871	0.125488	6.16389	0.000732422
PI3K events in ERBB2 signaling	18	-3.26295	0.0239258	6.15978	0.000732422
Gap-filling DNA repair synthesis and ligation in TC-NER	71	2.32373	0.0310059	6.1471	0.000732422
SCF-beta-TrCP mediated degradation of Emi1	64	3.401	0.00146484	6.08491	0.000732422
Dual incision in TC-NER	72	2.01838	0.0393066	6.01773	0.000732422
RNA Polymerase I Promoter Escape	32	1.30813	0.168213	6.00188	0.000732422
RNA Polymerase I Transcription Termination	32	1.31377	0.199219	5.99878	0.000732422
Ion transport by P-type ATPases	63	-2.59374	0.00170898	5.96991	0.000732422
TNFR1-induced NFkappaB signaling pathway	27	-1.80953	0.00366211	5.96401	0.000732422
CDK-mediated phosphorylation and removal of Cdc6	59	3.52335	0.00146484	5.96349	0.000732422
Signaling by FGFR2	78	0.887273	0.0292969	5.89643	0.000732422
N-Glycan biosynthesis	52	1.28944	0.126709	5.88339	0.000732422
Immunoproteasome	17	2.32059	0.00195312	5.88168	0.000732422
FA core complex	10	2.29233	0.204346	5.88141	0.000732422
Stimuli-sensing channels	112	-2.10165	0.00292969	5.87791	0.000732422
Sulfur amino acid metabolism	27	2.11998	0.00610352	5.86613	0.000732422
Proteasome, 20S core particle	15	5.16432	0.000976562	5.8401	0.000732422
Metabolism of proteins	1779	0.590316	0.0473633	5.80989	0.000732422
Thyroid hormone signaling pathway	129	-0.650386	0.114258	5.8023	0.000732422
Signaling by FGFR in disease	64	0.00525964	0.985596	5.79838	0.000732422
WNT5A-dependent internalization of FZD2, FZD5 and ROR2	14	1.03174	0.122803	5.79747	0.000732422
Acyl chain remodelling of PI	19	-1.45855	0.139893	5.77298	0.000732422
ERKs are inactivated	13	3.48521	0.0112305	5.73368	0.000732422
Nucleotide Excision Repair	118	2.29587	0.0241699	5.70932	0.000732422
Proteasome	344	0.513923	0.0700684	5.69747	0.000732422
RNA Polymerase I Transcription Initiation	53	1.69591	0.0734863	5.68214	0.000732422
Hepatitis C	139	-1.06427	0.0146484	5.67145	0.000732422
Antigen processing: Ubiquitination & Proteasome degradation	341	0.464968	0.0944824	5.66074	0.000732422
Glycosaminoglycan biosynthesis - heparan sulfate / heparin	29	-0.756397	0.44458	5.65507	0.000732422
HIV Transcription Initiation	49	1.41203	0.0976562	5.6494	0.000732422
RNA Polymerase II HIV Promoter Escape	49	1.41203	0.0976562	5.6494	0.000732422
RNA Polymerase II Promoter Escape	49	1.41203	0.0976562	5.6494	0.000732422
RNA Polymerase II Transcription Initiation	49	1.41203	0.0976562	5.6494	0.000732422
RNA Polymerase II Transcription Initiation And Promoter Clearance	49	1.41203	0.0976562	5.6494	0.000732422
RNA Polymerase II Transcription Pre-Initiation And Promoter Opening	49	1.41203	0.0976562	5.6494	0.000732422
HIV Life Cycle	149	1.4586	0.156982	5.64851	0.000732422
mRNA Splicing	202	2.66197	0.0241699	5.64528	0.000732422
Drug metabolism - cytochrome P450	69	-1.6261	0.0522461	5.6396	0.000732422
Signaling pathways regulating pluripotency of stem cells	151	-0.63961	0.0336914	5.60864	0.000732422
Post-translational protein modification	1113	0.384973	0.192627	5.58709	0.000732422
ERBB2 Activates PTK6 Signaling	15	-2.52058	0.0693359	5.57728	0.000732422
mRNA Splicing - Major Pathway	194	2.72361	0.0244141	5.57703	0.000732422
Acyl chain remodelling of PG	19	-1.28061	0.0388184	5.546	0.000732422
Cyclin D associated events in G1	43	1.64752	0.0334473	5.54537	0.000732422
G1 Phase	43	1.64752	0.0334473	5.54537	0.000732422
Transmembrane transport of small molecules	739	-0.529237	0.0102539	5.49761	0.000732422
TRP channels	124	-1.77985	0.000976562	5.47863	0.000732422
Inflammatory mediator regulation of TRP channels	105	-1.75677	0.000732422	5.45746	0.000732422
Gene Expression	1969	1.08417	0.148438	5.45602	0.000732422
DARPP-32 events	31	0.755343	0.0358887	5.45396	0.000732422
Ion channel transport	223	-1.63274	0.00170898	5.41394	0.000732422
RNA Polymerase II Transcription	150	1.95466	0.0585938	5.41201	0.000732422
Acyl chain remodelling of PE	31	-1.21898	0.104492	5.41154	0.000732422
Negative regulation of FGFR2 signaling	35	0.215919	0.52832	5.37394	0.000732422
Neuroactive ligand-receptor interaction	287	-1.2992	0.0314941	5.35578	0.000732422
Acyl chain remodeling of CL	7	-2.45474	0.0119629	5.3536	0.000732422
Metabolism of xenobiotics by cytochrome P450	72	-0.758641	0.310791	5.31016	0.000732422
Alzheimer's disease	215	0.737357	0.057373	5.276	0.000732422
mRNA decay by 5' to 3' exoribonuclease	16	1.46991	0.166016	5.24938	0.000732422
Base-Excision Repair, AP Site Formation	10	3.72867	0.000976562	5.20919	0.000732422
Transport to the Golgi and subsequent modification	185	0.517738	0.0256348	5.20186	0.000732422
Membrane Trafficking	688	-0.0677884	0.699463	5.17383	0.000732422
mRNA surveillance pathway	99	1.48712	0.0930176	5.16116	0.000732422
ER to Golgi Anterograde Transport	153	0.386256	0.10498	5.15946	0.000732422
N-glycan precursor biosynthesis	15	-0.0111769	0.990967	5.15702	0.000732422
COPII complex	12	-1.5653	0.0136719	5.15426	0.000732422
Glucagon signaling in metabolic regulation	40	0.37768	0.239014	5.12742	0.000732422
Breast cancer	162	-0.0671513	0.813965	5.11416	0.000732422
TNFs bind their physiological receptors	29	-2.15526	0.0134277	5.10412	0.000732422
Constitutive Signaling by EGFRvIII	17	-0.603179	0.136963	5.03855	0.000732422
Signaling by EGFRvIII in Cancer	17	-0.603179	0.136963	5.03855	0.000732422
Dorso-ventral axis formation	32	-2.07627	0.00292969	5.01979	0.000732422
Signaling by FGFR4 in disease	12	-2.19549	0.000732422	5.0068	0.000732422
RNA Polymerase III Transcription Initiation From Type 2 Promoter	28	3.00988	0.00537109	4.96126	0.000732422
COPI-mediated anterograde transport	78	0.107273	0.787109	4.94004	0.000732422
VLDLR internalisation and degradation	13	0.4051	0.37085	4.92023	0.000732422
IRE1alpha activates chaperones	80	1.51374	0.00170898	4.8868	0.000732422
AMER1 mutants destabilize the destruction complex	16	0.14109	0.751709	4.86087	0.000732422
APC truncation mutants have impaired AXIN binding	16	0.14109	0.751709	4.86087	0.000732422
AXIN missense mutants destabilize the destruction complex	16	0.14109	0.751709	4.86087	0.000732422
AXIN mutants destabilize the destruction complex, activating WNT signaling	16	0.14109	0.751709	4.86087	0.000732422
truncated APC mutants destabilize the destruction complex	16	0.14109	0.751709	4.86087	0.000732422
Truncations of AMER1 destabilize the destruction complex	16	0.14109	0.751709	4.86087	0.000732422
RNA Polymerase III Transcription Initiation	38	2.68243	0.0065918	4.8296	0.000732422
Attachment of GPI anchor to uPAR	8	-1.03048	0.266357	4.81691	0.000732422
Misspliced GSK3beta mutants stabilize beta-catenin	17	0.36929	0.444092	4.8155	0.000732422
phosphorylation site mutants of CTNNB1 are not targeted to the proteasome by the destruction complex	17	0.36929	0.444092	4.8155	0.000732422
S33 mutants of beta-catenin aren't phosphorylated	17	0.36929	0.444092	4.8155	0.000732422
S37 mutants of beta-catenin aren't phosphorylated	17	0.36929	0.444092	4.8155	0.000732422
S45 mutants of beta-catenin aren't phosphorylated	17	0.36929	0.444092	4.8155	0.000732422
T41 mutants of beta-catenin aren't phosphorylated	17	0.36929	0.444092	4.8155	0.000732422
COPI-independent Golgi-to-ER retrograde traffic	30	0.539356	0.0375977	4.78903	0.000732422
Signaling by NOTCH1	80	-0.884473	0.0576172	4.76638	0.000732422
Reversal of alkylation damage by DNA dioxygenases	9	0.100143	0.831299	4.72849	0.000732422
Beta-catenin phosphorylation cascade	19	0.670457	0.12793	4.67547	0.000732422
Synthesis of PE	13	0.828016	0.422607	4.64264	0.000732422
RHO GTPases activate IQGAPs	15	-0.24289	0.675537	4.63853	0.000732422
Deadenylation of mRNA	22	1.06986	0.221436	4.63153	0.000732422
Influenza Infection	195	1.54722	0.0141602	4.61048	0.000732422
Metabolism of steroid hormones	33	1.64017	0.00219727	4.548	0.000732422
Hedgehog signaling pathway	48	0.646142	0.105957	4.42318	0.000732422
Hedgehog signaling	49	0.574187	0.174805	4.3971	0.000732422
Glutathione biosynthesis, glutamate => glutathione	3	2.60271	0.0578613	4.36856	0.000732422
SALM protein interactions at the synapses	27	0.124431	0.867676	4.35215	0.000732422
PI-3K cascade:FGFR4	20	-0.813342	0.182861	4.3506	0.000732422
GDP-fucose biosynthesis	6	2.42187	0.00195312	4.34334	0.000732422
Influenza Life Cycle	182	1.66939	0.0126953	4.31824	0.000732422
Mitochondrial tRNA aminoacylation	21	2.31081	0.0297852	4.30549	0.000732422
Josephin domain DUBs	12	0.947478	0.0776367	4.29521	0.000732422
Methionine salvage pathway	13	1.44126	0.0749512	4.28556	0.000732422
Gamma carboxylation, hypusine formation and arylsulfatase activation	41	0.778663	0.0432129	4.26704	0.000732422
Beta-oxidation of pristanoyl-CoA	11	0.1859	0.791992	4.23528	0.000732422
Selenoamino acid metabolism	154	1.538	0.00463867	4.20687	0.000732422
Shelterin complex	6	1.05032	0.23999	4.17388	0.000732422
Beta-oxidation of very long chain fatty acids	7	3.01262	0.000488281	3.86452	0.000732422
Selenocysteine synthesis	128	1.55775	0.0100098	3.7679	0.000732422
Viral mRNA Translation	124	1.4392	0.0175781	3.739	0.000732422
Eukaryotic Translation Elongation	129	1.61886	0.00927734	3.67092	0.000732422
Peptide chain elongation	124	1.56513	0.0126953	3.66782	0.000732422
Ribosome, eukaryotes	124	1.56058	0.0119629	3.65503	0.000732422
SRP-dependent cotranslational protein targeting to membrane	148	1.58302	0.00756836	3.65447	0.000732422
SHC-mediated cascade:FGFR1	22	0.218618	0.675049	3.62805	0.000732422
FRS-mediated FGFR1 signaling	24	-0.0686464	0.883789	3.52928	0.000732422
WNT ligand biogenesis and trafficking	30	0.227049	0.577881	3.07	0.000732422
Assembly Of The HIV Virion	13	1.43586	0.0192871	3.05277	0.000732422
Beta defensins	40	-1.10148	0.0141602	2.50763	0.000732422
TGFBR2 MSI Frameshift Mutants in Cancer	2	-15.2154	0.0012207	15.5612	0.000976562
Initial triggering of complement	21	-7.90301	0.00268555	13.3465	0.000976562
ECM proteoglycans	58	-5.58814	0.00390625	12.106	0.000976562
ATP sensitive Potassium channels	5	-5.2921	0.00512695	11.3491	0.000976562
Loss of Function of TGFBR2 in Cancer	4	-6.73943	0.000976562	11.1711	0.000976562
TGFBR1 LBD Mutants in Cancer	4	-6.73943	0.000976562	11.1711	0.000976562
TGFBR2 Kinase Domain Mutants in Cancer	4	-6.73943	0.000976562	11.1711	0.000976562
Diseases of glycosylation	100	-4.11531	0.00488281	10.4421	0.000976562
MET activates STAT3	4	-8.91487	0.00146484	10.3436	0.000976562
A tetrasaccharide linker sequence is required for GAG synthesis	28	-1.45358	0.0927734	9.7453	0.000976562
SMAD2/3 Phosphorylation Motif Mutants in Cancer	6	-4.62044	0.000244141	9.24453	0.000976562
MET activates PI3K/AKT signaling	7	-6.58285	0.000976562	8.82753	0.000976562
Pyrimidine catabolism	12	-3.02556	0.0158691	8.64433	0.000976562
Loss of Function of TGFBR1 in Cancer	7	-4.01271	0.000244141	8.55989	0.000976562
TGFBR1 KD Mutants in Cancer	7	-4.01271	0.000244141	8.55989	0.000976562
Loss of Function of SMAD2/3 in Cancer	7	-3.94209	0.000244141	8.55891	0.000976562
SMAD2/3 MH2 Domain Mutants in Cancer	7	-3.94209	0.000244141	8.55891	0.000976562
Dissolution of Fibrin Clot	13	-4.52635	0.00341797	8.2511	0.000976562
NOD1/2 Signaling Pathway	33	-3.26028	0.000488281	8.21422	0.000976562
Signaling by TGF-beta Receptor Complex in Cancer	8	-3.49512	0.000244141	8.00718	0.000976562
Interferon alpha/beta signaling	69	-4.39493	0.00146484	7.93266	0.000976562
TP53 Regulates Transcription of Caspase Activators and Caspases	13	-1.1055	0.0222168	7.92425	0.000976562
Melanoma	75	-1.13286	0.0341797	7.36936	0.000976562
Sulfide oxidation to sulfate	4	5.72801	0.000732422	7.28438	0.000976562
Glycosaminoglycan biosynthesis, heparan sulfate backbone	13	-2.92656	0.0361328	7.10224	0.000976562
GLI proteins bind promoters of Hh responsive genes to promote transcription	4	-2.51617	0.0126953	7.09978	0.000976562
Adipocytokine signaling pathway	72	-1.60145	0.0507812	6.97923	0.000976562
Central carbon metabolism in cancer	70	0.368753	0.378906	6.96749	0.000976562
Glioma	71	-1.19933	0.000488281	6.89674	0.000976562
Cytosolic iron-sulfur cluster assembly	13	5.80521	0.0012207	6.84879	0.000976562
Synthesis of PG	9	1.30786	0.0583496	6.74432	0.000976562
Signaling by PTK6	75	-1.71147	0.000488281	6.54416	0.000976562
Nicotinamide salvaging	17	-3.3245	0.000488281	6.4871	0.000976562
Iron uptake and transport	45	-1.32749	0.00463867	6.41359	0.000976562
Protein repair	7	-1.28425	0.0678711	6.38233	0.000976562
Circadian rhythm	34	-1.73474	0.0168457	6.37881	0.000976562
Antagonism of Activin by Follistatin	4	-4.80414	0.00146484	6.30049	0.000976562
Acyl chain remodeling of DAG and TAG	7	1.59462	0.244629	6.29568	0.000976562
APC/C:Cdc20 mediated degradation of Securin	75	3.17488	0.00292969	6.19375	0.000976562
p53-Independent DNA Damage Response	61	3.3571	0.00195312	6.14556	0.000976562
p53-Independent G1/S DNA damage checkpoint	61	3.3571	0.00195312	6.14556	0.000976562
Ubiquitin Mediated Degradation of Phosphorylated Cdc25A	61	3.3571	0.00195312	6.14556	0.000976562
Pentose phosphate pathway	30	3.38896	0.000244141	6.13611	0.000976562
Protein folding	108	2.15042	0.00219727	6.11032	0.000976562
O-linked glycosylation	127	-1.47423	0.0146484	6.0829	0.000976562
N-glycan biosynthesis, complex type	18	0.947344	0.171387	6.06896	0.000976562
Chaperonin-mediated protein folding	101	2.07378	0.00292969	6.03273	0.000976562
Synthesis of 15-eicosatetraenoic acid derivatives	6	3.02636	0.000732422	5.92787	0.000976562
Regulation of TP53 Activity through Methylation	20	1.19499	0.17627	5.90574	0.000976562
Regulation of signaling by CBL	24	-1.41746	0.00463867	5.88915	0.000976562
Adherens junctions interactions	27	-1.45508	0.0239258	5.88524	0.000976562
Inhibition of replication initiation of damaged DNA by RB1/E2F1	16	2.68894	0.0664062	5.87008	0.000976562
Glutathione metabolism	58	1.49708	0.00830078	5.82901	0.000976562
Signaling by TGF-beta Receptor Complex	78	-0.0510414	0.888428	5.80136	0.000976562
Phase 3 - rapid repolarisation	9	-0.610931	0.321045	5.77936	0.000976562
Nucleotide excision repair	51	1.00869	0.283447	5.75227	0.000976562
Biosynthesis of amino acids	79	3.59907	0.000488281	5.72439	0.000976562
Regulation of lipolysis in adipocytes	61	-1.51983	0.0336914	5.68774	0.000976562
HS-GAG degradation	23	0.658361	0.32959	5.66873	0.000976562
Wax biosynthesis	4	-3.65912	0.00170898	5.65126	0.000976562
Methylation	37	1.14321	0.0551758	5.62949	0.000976562
Glucose metabolism	86	2.41071	0.00317383	5.58899	0.000976562
Arginine biosynthesis	22	1.66179	0.0153809	5.57772	0.000976562
rRNA processing in the mitochondrion	8	3.26293	0.0302734	5.50642	0.000976562
Glyoxylate and dicarboxylate metabolism	30	2.22743	0.00366211	5.38655	0.000976562
Negative regulation of TCF-dependent signaling by WNT ligand antagonists	24	-2.18484	0.0629883	5.35623	0.000976562
Tryptophan metabolism	42	0.0779596	0.898682	5.32471	0.000976562
MRN complex	3	-4.85389	0.000488281	5.29968	0.000976562
SMAC binds to IAPs	5	-0.806401	0.210205	5.25108	0.000976562
SMAC-mediated apoptotic response	5	-0.806401	0.210205	5.25108	0.000976562
SMAC-mediated dissociation of IAP:caspase complexes	5	-0.806401	0.210205	5.25108	0.000976562
SLC-mediated transmembrane transport	308	-0.195063	0.487549	5.24116	0.000976562
SUMOylation of transcription factors	17	1.71114	0.0124512	5.21742	0.000976562
Late Phase of HIV Life Cycle	133	1.78645	0.0705566	5.2173	0.000976562
Common Pathway of Fibrin Clot Formation	24	-1.35483	0.169189	5.21083	0.000976562
vRNP Assembly	2	0.349707	0.833008	5.19713	0.000976562
Mitochondrial protein import	62	3.87263	0.00219727	5.17844	0.000976562
TP53 regulates transcription of several additional cell death genes whose specific roles in p53-dependent apoptosis remain uncertain	29	-0.327327	0.499512	5.15323	0.000976562
PI3K Cascade	86	0.00666667	0.976562	5.05496	0.000976562
Other types of O-glycan biosynthesis	24	1.14589	0.0603027	4.99083	0.000976562
Spliceosome	149	2.32311	0.034668	4.96764	0.000976562
RNA Polymerase III Transcription Initiation From Type 3 Promoter	29	2.40975	0.00561523	4.91012	0.000976562
RNA Polymerase III Transcription Initiation From Type 1 Promoter	29	2.95631	0.00537109	4.88246	0.000976562
RNA polymerase III, eukaryotes	17	3.52436	0.0012207	4.84909	0.000976562
Vasopressin regulates renal water homeostasis via Aquaporins	51	-0.0328636	0.903564	4.84823	0.000976562
RNA Polymerase III Chain Elongation	18	3.56652	0.000976562	4.8194	0.000976562
GABA receptor activation	59	-0.211899	0.618408	4.67996	0.000976562
Pancreatic secretion	110	-1.5417	0.0300293	4.67239	0.000976562
Cytochrome c oxidase	23	1.48675	0.0456543	4.65241	0.000976562
Constitutive Signaling by Ligand-Responsive EGFR Cancer Variants	21	-0.0955467	0.767822	4.64517	0.000976562
Signaling by EGFR in Cancer	21	-0.0955467	0.767822	4.64517	0.000976562
Signaling by Ligand-Responsive EGFR Variants in Cancer	21	-0.0955467	0.767822	4.64517	0.000976562
PI-3K cascade:FGFR3	18	-0.943394	0.106445	4.58544	0.000976562
Aquaporin-mediated transport	60	0.0315105	0.920166	4.54953	0.000976562
FGFR1c ligand binding and activation	12	-0.0653577	0.934814	4.29871	0.000976562
Influenza Viral RNA Transcription and Replication	171	1.8504	0.0078125	4.22976	0.000976562
Calnexin/calreticulin cycle	29	0.426663	0.379639	4.12237	0.000976562
Glycosphingolipid biosynthesis - globo and isoglobo series	19	1.13956	0.0866699	3.82757	0.000976562
Citrate cycle, second carbon oxidation, 2-oxoglutarate => oxaloacetate	14	2.0194	0.0205078	3.78661	0.000976562
Other glycan degradation	19	1.46165	0.0236816	3.72458	0.000976562
Termination of O-glycan biosynthesis	26	-0.0226684	0.969482	3.70046	0.000976562
Protein export	24	1.07678	0.25	3.50346	0.000976562
Peroxisomal lipid metabolism	31	0.770829	0.0827637	3.40901	0.000976562
Voltage gated Potassium channels	46	-0.154822	0.631348	3.36684	0.000976562
Membrane binding and targetting of GAG proteins	11	1.40008	0.0285645	3.24377	0.000976562
Synthesis And Processing Of GAG, GAGPOL Polyproteins	11	1.40008	0.0285645	3.24377	0.000976562
p75NTR regulates axonogenesis	12	-0.0874197	0.872314	3.19774	0.000976562
Keratan sulfate biosynthesis	30	-2.78904	0.0158691	13.1241	0.0012207
PTK6 Expression	5	-7.29054	0.00195312	12.3033	0.0012207
Keratan sulfate/keratin metabolism	35	-2.29708	0.0249023	12.2773	0.0012207
Defective B3GALT6 causes EDSP2 and SEMDJL1	21	-3.52028	0.00634766	10.8201	0.0012207
Defective B3GAT3 causes JDSSDHD	21	-3.52028	0.00634766	10.8201	0.0012207
Defective B4GALT7 causes EDS, progeroid type	21	-3.52028	0.00634766	10.8201	0.0012207
Scavenging by Class A Receptors	23	-6.28743	0.00195312	9.63648	0.0012207
Assembly of collagen fibrils and other multimeric structures	61	-4.75765	0.0126953	9.49278	0.0012207
Collagen formation	96	-3.66408	0.0319824	8.83912	0.0012207
O-glycosylation of TSR domain-containing proteins	52	-4.59736	0.00219727	8.34445	0.0012207
Serine biosynthesis	10	-0.382827	0.546875	8.33218	0.0012207
p53 signaling pathway	74	-0.779422	0.0925293	7.86298	0.0012207
Transcriptional activation of mitochondrial biogenesis	45	-1.09218	0.00268555	7.72867	0.0012207
Diseases associated with O-glycosylation of proteins	72	-3.04568	0.00854492	7.3528	0.0012207
Post-chaperonin tubulin folding pathway	25	4.98441	0.000976562	7.3389	0.0012207
N-glycan precursor trimming	6	1.41597	0.100098	7.32859	0.0012207
Mitochondrial biogenesis	54	-0.766369	0.00415039	7.16645	0.0012207
Non-integrin membrane-ECM interactions	58	-2.26982	0.00244141	7.16342	0.0012207
Apoptotic cleavage of cellular proteins	45	-2.46645	0.00146484	7.04221	0.0012207
MicroRNAs in cancer	167	-1.03591	0.0246582	6.98332	0.0012207
Regulation of TP53 Degradation	37	1.14354	0.0722656	6.75946	0.0012207
Synthesis of dolichyl-phosphate mannose	3	4.07501	0.00952148	6.74963	0.0012207
Nicotinate and nicotinamide metabolism	29	-1.53807	0.102783	6.61689	0.0012207
Regulation of PLK1 Activity at G2/M Transition	94	0.215834	0.853271	6.49067	0.0012207
UCH proteinases	111	2.87439	0.0090332	6.45877	0.0012207
G1/S DNA Damage Checkpoints	75	3.51471	0.00317383	6.45485	0.0012207
Sphingosine biosynthesis	17	-1.32111	0.0229492	6.45184	0.0012207
Pyrimidine metabolism	108	1.77013	0.0236816	6.37272	0.0012207
Mitotic G2-G2/M phases	200	1.785	0.114258	6.36907	0.0012207
G2/M Transition	197	1.71653	0.131104	6.34231	0.0012207
Cohesin Loading onto Chromatin	12	-3.96036	0.00878906	6.33225	0.0012207
Cyclin E associated events during G1/S transition	80	3.0695	0.00585938	6.29438	0.0012207
Calmodulin induced events	34	-0.850788	0.0598145	6.2926	0.0012207
CaM pathway	34	-0.850788	0.0598145	6.2926	0.0012207
Cell junction organization	83	-1.08333	0.0183105	6.2728	0.0012207
NCAM1 interactions	40	-2.0521	0.0268555	6.26707	0.0012207
Glycosphingolipid biosynthesis, neolacto-series, LacCer => nLc4Cer	6	2.79148	0.00170898	6.08619	0.0012207
CDT1 association with the CDC6:ORC:origin complex	67	3.29025	0.00512695	6.06321	0.0012207
BMP signaling	20	0.282912	0.712891	6.04256	0.0012207
Host Interactions of HIV factors	147	1.76596	0.0395508	5.83688	0.0012207
Tight junction	190	-0.661564	0.0185547	5.78657	0.0012207
PTK6 Activates STAT3	4	-0.403558	0.726074	5.69794	0.0012207
Carbon metabolism	123	2.40713	0.00219727	5.67319	0.0012207
Gluconeogenesis	86	2.19324	0.00292969	5.64384	0.0012207
ERBB2 Regulates Cell Motility	16	-2.01965	0.0891113	5.50998	0.0012207
Pyrimidine ribonucleotide biosynthesis, UMP => UDP/UTP,CDP/CTP	11	0.830734	0.229736	5.47377	0.0012207
Cysteine and methionine metabolism	45	2.34218	0.00756836	5.40179	0.0012207
Processing of Capped Intron-Containing Pre-mRNA	255	2.48819	0.0463867	5.37742	0.0012207
Reactions specific to the hybrid N-glycan synthesis pathway	1	5.34445	0.0012207	5.34445	0.0012207
Glycosaminoglycan biosynthesis, chondroitin sulfate backbone	6	1.14725	0.12915	5.29146	0.0012207
Fructose and mannose metabolism	33	2.92301	0.000732422	5.1269	0.0012207
tRNA processing	108	1.88437	0.116211	5.07275	0.0012207
RNA transport	180	1.96052	0.0556641	5.06323	0.0012207
Signaling by Activin	13	-0.433271	0.381836	5.02713	0.0012207
Organic anion transporters	10	1.3288	0.227539	4.96701	0.0012207
Sulfur metabolism	9	2.02619	0.00415039	4.93096	0.0012207
Hippo signaling pathway -multiple species	32	-0.422453	0.424561	4.91718	0.0012207
Guanine ribonucleotide biosynthesis IMP => GDP,GTP	11	3.27822	0.00439453	4.90233	0.0012207
Protein-protein interactions at synapses	82	-0.898165	0.110596	4.90031	0.0012207
Coenzyme A biosynthesis	9	1.16877	0.0397949	4.88565	0.0012207
Processing and activation of SUMO	11	0.999084	0.338867	4.84929	0.0012207
Downregulation of ERBB2:ERBB3 signaling	14	1.02172	0.218506	4.77463	0.0012207
Muscarinic acetylcholine receptors	6	-1.24282	0.202148	4.76568	0.0012207
Deadenylation-dependent mRNA decay	54	1.47174	0.158203	4.73696	0.0012207
Transport of inorganic cations/anions and amino acids/oligopeptides	112	-0.458454	0.299072	4.67757	0.0012207
RHO GTPases Activate Rhotekin and Rhophilins	9	0.872097	0.210693	4.62063	0.0012207
Pyruvate metabolism	86	1.35254	0.0258789	4.61506	0.0012207
PI-3K cascade:FGFR1	21	-1.12783	0.134033	4.55818	0.0012207
Abacavir metabolism	5	-0.796454	0.352051	4.50467	0.0012207
Metabolism of vitamin K	3	4.37684	0.0012207	4.40877	0.0012207
Coenzyme A biosynthesis, pantothenate => CoA	8	2.30295	0.00708008	4.36381	0.0012207
Polyamine biosynthesis, arginine => agmatine => putrescine => spermidine	4	3.57846	0.00341797	4.3124	0.0012207
Organic anion transport	15	1.02836	0.232666	4.10357	0.0012207
Bile acid and bile salt metabolism	50	-1.0211	0.147217	4.07354	0.0012207
Listeria monocytogenes entry into host cells	22	1.15022	0.0012207	3.99468	0.0012207
FBXW7 Mutants and NOTCH1 in Cancer	5	1.57161	0.0366211	3.94602	0.0012207
Loss of Function of FBXW7 in Cancer and NOTCH1 Signaling	5	1.57161	0.0366211	3.94602	0.0012207
PKA activation	22	0.872943	0.0517578	3.93321	0.0012207
PKA activation in glucagon signalling	22	0.872943	0.0517578	3.93321	0.0012207
PKA-mediated phosphorylation of CREB	22	0.812914	0.0632324	3.92846	0.0012207
RHO GTPases activate KTN1	13	0.822295	0.178955	3.88044	0.0012207
Downregulation of SMAD2/3:SMAD4 transcriptional activity	26	0.0424796	0.961426	3.85524	0.0012207
Formation of the cornified envelope	74	0.255337	0.263184	3.73001	0.0012207
SCF-BTRC complex	5	0.349886	0.645508	3.38018	0.0012207
Defective CHST14 causes EDS, musculocontractural type	7	-10.2548	0.000976562	16.6167	0.00146484
Defective CHST3 causes SEDCJD	7	-10.2548	0.000976562	16.6167	0.00146484
Defective CHSY1 causes TPBS	7	-10.2548	0.000976562	16.6167	0.00146484
Diseases associated with glycosaminoglycan metabolism	28	-6.86578	0.00317383	15.8241	0.00146484
Dermatan sulfate biosynthesis	11	-7.25355	0.000732422	13.7458	0.00146484
CS/DS degradation	14	-5.43097	0.00268555	11.888	0.00146484
Cam-PDE 1 activation	7	-5.72809	0.00268555	11.5053	0.00146484
Signaling by Rho GTPases	471	-0.137476	0.846191	7.42132	0.00146484
Factors involved in megakaryocyte development and platelet production	173	-0.122089	0.897217	7.12553	0.00146484
Regulation of KIT signaling	20	-0.787401	0.079834	6.75523	0.00146484
Arachidonate production from DAG	5	0.723363	0.314941	6.51368	0.00146484
Synthesis of Dolichyl-phosphate	6	4.77928	0.00268555	6.34847	0.00146484
Glucose transport	50	1.44978	0.272949	6.32189	0.00146484
Cyclin A:Cdk2-associated events at S phase entry	80	3.11339	0.00439453	6.16373	0.00146484
Defective EXT1 causes exostoses 1, TRPS2 and CHDS	14	-0.15303	0.859375	6.12822	0.00146484
Defective EXT2 causes exostoses 2	14	-0.15303	0.859375	6.12822	0.00146484
RNA polymerase I, eukaryotes	12	4.9863	0.00195312	5.98412	0.00146484
Fatty acid elongation	26	3.03738	0.0117188	5.95285	0.00146484
Deubiquitination	319	1.08883	0.105957	5.8841	0.00146484
Spliceosome, U4/U6.U5 tri-snRNP	31	3.9379	0.0136719	5.85898	0.00146484
Signalling to STAT3	3	-2.89495	0.0375977	5.81855	0.00146484
Cell-extracellular matrix interactions	18	-1.42051	0.153076	5.80824	0.00146484
Dual Incision in GG-NER	46	1.47854	0.158447	5.76319	0.00146484
N-glycan antennae elongation in the medial/trans-Golgi	27	1.82909	0.00341797	5.52625	0.00146484
Cleavage of the damaged pyrimidine	8	3.87932	0.00292969	5.51305	0.00146484
Depyrimidination	8	3.87932	0.00292969	5.51305	0.00146484
Recognition and association of DNA glycosylase with site containing an affected pyrimidine	8	3.87932	0.00292969	5.51305	0.00146484
Triacylglycerol biosynthesis	19	-0.432036	0.425049	5.45265	0.00146484
Glycolysis	80	1.8369	0.00585938	5.44574	0.00146484
Glycolysis / Gluconeogenesis	71	1.65752	0.0100098	5.4394	0.00146484
Lsm 1-7 complex	8	3.27056	0.0378418	5.4077	0.00146484
Triglyceride Biosynthesis	81	1.2296	0.0541992	5.23747	0.00146484
mRNA 3'-end processing	60	2.54778	0.0556641	5.162	0.00146484
Regulated proteolysis of p75NTR	10	0.87297	0.0649414	5.16028	0.00146484
Deactivation of the beta-catenin transactivating complex	44	1.81503	0.00756836	5.08908	0.00146484
ALKBH3 mediated reversal of alkylation damage	6	-1.34175	0.105225	4.91664	0.00146484
HSF1 activation	13	2.74493	0.010498	4.63055	0.00146484
Signaling by BMP	26	-1.96336	0.0180664	4.33143	0.00146484
Thiamine metabolism	15	1.29904	0.0249023	4.26108	0.00146484
Ceramide signalling	3	2.26385	0.032959	3.78928	0.00146484
Mucin type O-glycan biosynthesis	30	0.0896173	0.857666	3.30284	0.00146484
Cleavage of the damaged purine	3	2.25286	0.00366211	3.08025	0.00146484
Depurination	3	2.25286	0.00366211	3.08025	0.00146484
Recognition and association of DNA glycosylase with site containing an affected purine	3	2.25286	0.00366211	3.08025	0.00146484
O-linked glycosylation of mucins	67	0.0379775	0.901855	3.03477	0.00146484
Inactivation, recovery and regulation of the phototransduction cascade	54	-0.119534	0.660156	2.78287	0.00146484
The phototransduction cascade	55	-0.15127	0.574463	2.76889	0.00146484
Keratan sulfate degradation	13	-8.69985	0.0107422	18.9428	0.00170898
PTK6 promotes HIF1A stabilization	6	-8.87688	0.00390625	11.7197	0.00170898
Pentose phosphate pathway, oxidative phase, glucose 6P => ribulose 5P	4	10.3378	0.00146484	11.2654	0.00170898
Serine biosynthesis, glycerate-3P => serine	4	6.17541	0.00268555	8.50318	0.00170898
DNA-PK complex	5	-3.86125	0.0942383	8.44012	0.00170898
Transcriptional activation of cell cycle inhibitor p21	5	6.07356	0.000244141	8.28716	0.00170898
Transcriptional activation of p53 responsive genes	5	6.07356	0.000244141	8.28716	0.00170898
MET activates PTPN11	6	-4.98503	0.00366211	8.02996	0.00170898
TP53 Regulates Transcription of Cell Cycle Genes	50	1.64397	0.178955	7.97375	0.00170898
Regulation of cytoskeletal remodeling and cell spreading by IPP complex components	8	-3.28254	0.0146484	7.62838	0.00170898
RNA Polymerase III Abortive And Retractive Initiation	43	0.851323	0.0427246	7.4943	0.00170898
RNA Polymerase III Transcription	43	0.851323	0.0427246	7.4943	0.00170898
Ceramide biosynthesis	13	-0.920255	0.214355	7.14101	0.00170898
Apoptotic execution phase	62	-1.11456	0.0976562	6.82378	0.00170898
Fatty acid degradation	44	0.302085	0.660645	6.75289	0.00170898
Activation of Matrix Metalloproteinases	32	-2.14282	0.0563965	6.48937	0.00170898
Tyrosine metabolism	34	0.341961	0.605713	6.48623	0.00170898
Binding of TCF/LEF:CTNNB1 to target gene promoters	7	3.80096	0.0231934	6.41383	0.00170898
Antiviral mechanism by IFN-stimulated genes	81	-0.28316	0.67749	6.11793	0.00170898
ISG15 antiviral mechanism	81	-0.28316	0.67749	6.11793	0.00170898
Cellular responses to stress	511	1.68976	0.0334473	6.11192	0.00170898
Abacavir transport and metabolism	10	-2.22966	0.0839844	6.05431	0.00170898
Hexose transport	58	1.08646	0.316406	5.96724	0.00170898
Mineral absorption	52	-1.0202	0.205078	5.92243	0.00170898
Association of TriC/CCT with target proteins during biosynthesis	41	2.204	0.00585938	5.74629	0.00170898
Fatty Acyl-CoA Biosynthesis	53	1.47002	0.0629883	5.72465	0.00170898
Downstream signaling of activated FGFR2	31	-1.06501	0.0495605	5.36958	0.00170898
Cleavage of Growing Transcript in the Termination Region	69	2.93459	0.0314941	5.31788	0.00170898
RNA Polymerase II Transcription Termination	69	2.93459	0.0314941	5.31788	0.00170898
Metabolism of fat-soluble vitamins	54	-0.614055	0.223145	5.18764	0.00170898
Transcriptional activity of SMAD2/SMAD3:SMAD4 heterotrimer	49	-0.182565	0.677734	5.06211	0.00170898
Zinc transporters	18	0.0946541	0.876221	5.02891	0.00170898
Processing of Intronless Pre-mRNAs	20	2.7483	0.0610352	5.00037	0.00170898
TET1,2,3 and TDG demethylate DNA	4	-0.979777	0.493652	4.81361	0.00170898
Regulation of FZD by ubiquitination	28	-1.22408	0.0314941	4.3782	0.00170898
Synthesis of bile acids and bile salts	38	-1.16463	0.167236	4.30039	0.00170898
Zinc efflux and compartmentalization by the SLC30 family	7	0.246113	0.699951	3.74777	0.00170898
Mitochondrial iron-sulfur cluster biogenesis	10	2.08283	0.00463867	3.5943	0.00170898
Incretin synthesis, secretion, and inactivation	26	1.17038	0.0187988	3.37596	0.00170898
Latent infection of Homo sapiens with Mycobacterium tuberculosis	1	-9.50427	0.00195312	9.50427	0.00195312
Mtb iron assimilation by chelation	1	-9.50427	0.00195312	9.50427	0.00195312
Response of Mtb to phagocytosis	1	-9.50427	0.00195312	9.50427	0.00195312
CD22 mediated BCR regulation	5	-1.21281	0.343018	8.48212	0.00195312
Formation of annular gap junctions	11	-0.509784	0.48584	7.78818	0.00195312
RHO GTPases activate PAKs	32	-1.88697	0.0102539	6.67064	0.00195312
Prefoldin mediated transfer of substrate to CCT/TriC	29	4.97458	0.00146484	6.65529	0.00195312
RHO GTPases Activate ROCKs	23	-3.06987	0.00268555	6.60166	0.00195312
Assembly of the pre-replicative complex	77	3.91817	0.00488281	6.4998	0.00195312
Cooperation of Prefoldin and TriC/CCT in actin and tubulin folding	34	4.60209	0.0012207	6.26395	0.00195312
APC:Cdc20 mediated degradation of cell cycle proteins prior to satisfation of the cell cycle checkpoint	81	3.32999	0.00683594	6.15092	0.00195312
Cdc20:Phospho-APC/C mediated degradation of Cyclin A	80	3.24857	0.00610352	6.09061	0.00195312
Histidine metabolism	25	0.0524522	0.940186	6.05905	0.00195312
Adrenergic signaling in cardiomyocytes	156	-1.6042	0.0759277	5.97309	0.00195312
Phenylalanine, tyrosine and tryptophan biosynthesis	5	3.82628	0.00268555	5.79757	0.00195312
Zinc influx into cells by the SLC39 gene family	11	-0.00172882	0.998535	5.69608	0.00195312
N-Glycan antennae elongation	16	2.10449	0.0141602	5.56775	0.00195312
SHC-mediated cascade:FGFR2	24	-0.211293	0.686279	5.30422	0.00195312
Starch and sucrose metabolism	38	-0.415203	0.606689	5.25663	0.00195312
beta-Oxidation	20	-0.931067	0.243408	5.21618	0.00195312
FRS-mediated FGFR2 signaling	26	-0.44339	0.371338	5.13133	0.00195312
Physiological factors	14	-1.09418	0.154053	4.78363	0.00195312
Peptide hormone metabolism	98	-1.07529	0.0253906	4.56376	0.00195312
Activation of SMO	18	-0.095048	0.804199	4.08789	0.00195312
EGFR downregulation	28	0.216327	0.47168	3.62142	0.00195312
CREB phosphorylation through the activation of Adenylate Cyclase	7	1.3935	0.00317383	3.50836	0.00195312
Defective CHST6 causes MCDC1	7	-16.9023	0.00708008	25.5025	0.00219727
Defective ST3GAL3 causes MCT12 and EIEE15	7	-16.9023	0.00708008	25.5025	0.00219727
Mitotic Telophase/Cytokinesis	16	-0.573895	0.756836	7.69442	0.00219727
APC/C:Cdh1 mediated degradation of Cdc20 and other APC/C:Cdh1 targeted proteins in late mitosis/early G1	82	3.39924	0.00463867	6.35862	0.00219727
The role of GTSE1 in G2/M progression after G2 checkpoint	68	3.80538	0.00268555	6.34965	0.00219727
Metabolism of nucleotides	101	1.09743	0.0178223	6.20722	0.00219727
SLBP Dependent Processing of Replication-Dependent Histone Pre-mRNAs	11	5.37955	0.00390625	6.17793	0.00219727
Hydroxycarboxylic acid-binding receptors	3	2.81442	0.0427246	5.98054	0.00219727
Ub-specific processing proteases	242	1.52402	0.0605469	5.82117	0.00219727
Defective MTR causes methylmalonic aciduria and homocystinuria type cblG	3	-1.25414	0.232178	5.69465	0.00219727
Defective MTRR causes methylmalonic aciduria and homocystinuria type cblE	3	-1.25414	0.232178	5.69465	0.00219727
Fatty acid biosynthesis	35	0.456422	0.524658	5.68633	0.00219727
FGFR2 ligand binding and activation	20	-0.0251691	0.974609	5.673	0.00219727
SUMOylation of DNA damage response and repair proteins	82	0.813456	0.483643	5.53707	0.00219727
Reactions specific to the complex N-glycan synthesis pathway	10	1.03692	0.192383	5.47726	0.00219727
Processing of Capped Intronless Pre-mRNA	29	3.60642	0.019043	5.4222	0.00219727
RHO GTPases regulate CFTR trafficking	4	-1.81179	0.350586	5.33398	0.00219727
Glycine, serine and threonine metabolism	46	2.12516	0.0012207	4.75322	0.00219727
Activin signaling	10	-1.36065	0.0908203	4.58271	0.00219727
HCN channels	4	3.42215	0.00634766	4.51285	0.00219727
mitochondrial fatty acid beta-oxidation of saturated fatty acids	12	-0.924538	0.401611	4.20343	0.00219727
Synthesis of PC	33	-0.218287	0.59375	4.18028	0.00219727
Ubiquinone biosynthesis, eukaryotes, 4-hydroxybenzoate => ubiquinone	5	2.15492	0.0314941	3.96337	0.00219727
FGFR3c ligand binding and activation	13	0.367317	0.587402	3.47341	0.00219727
FGFR3 ligand binding and activation	13	0.367317	0.587402	3.47341	0.00219727
Keratinization	214	-0.197568	0.584961	2.8396	0.00219727
MET Receptor Activation	7	-0.418614	0.781738	8.59692	0.00244141
Sodium/Proton exchangers	9	-3.85484	0.00244141	8.29642	0.00244141
TFAP2A acts as a transcriptional repressor during retinoic acid induced cell differentiation	6	1.65643	0.352539	8.12705	0.00244141
Defective CD320 causes methylmalonic aciduria	2	5.04591	0.013916	7.42352	0.00244141
RPA complex	4	5.15263	0.00366211	7.09585	0.00244141
Conversion from APC/C:Cdc20 to APC/C:Cdh1 in late anaphase	20	1.8347	0.079834	6.56242	0.00244141
Biosynthesis of unsaturated fatty acids	24	3.54967	0.0090332	6.48932	0.00244141
c-src mediated regulation of Cx43 function and closure of gap junctions	4	0.438321	0.758301	6.48242	0.00244141
Regulation of gap junction activity	4	0.438321	0.758301	6.48242	0.00244141
Reelin signalling pathway	5	-4.9503	0.00390625	6.46648	0.00244141
Tryptophan catabolism	11	-2.75345	0.00268555	6.17237	0.00244141
SLBP independent Processing of Histone Pre-mRNAs	10	5.1717	0.00415039	6.035	0.00244141
PI-3K cascade:FGFR2	23	-1.45935	0.0683594	5.97812	0.00244141
Antifolate resistance	34	0.337967	0.512451	5.78468	0.00244141
Repression of WNT target genes	14	2.72336	0.0549316	5.57351	0.00244141
Regulation of TP53 Activity	167	1.51762	0.100342	5.54205	0.00244141
PI and PC transport between ER and Golgi membranes	2	-4.61351	0.00219727	4.65827	0.00244141
FGFR1 ligand binding and activation	16	-0.513616	0.550537	4.23853	0.00244141
ESCRT-I complex	8	1.67966	0.00878906	3.53198	0.00244141
Smooth Muscle Contraction	39	-5.33009	0.0144043	10.5584	0.00268555
Insulin effects increased synthesis of Xylulose-5-Phosphate	2	9.59639	0.00268555	9.61057	0.00268555
RNA Polymerase III Transcription Termination	23	-0.0490571	0.928223	9.2002	0.00268555
Molecules associated with elastic fibres	34	-3.94485	0.0268555	9.16957	0.00268555
Regulation of DNA replication	86	3.85583	0.00512695	6.34586	0.00268555
Orc1 removal from chromatin	80	3.64924	0.00512695	6.2462	0.00268555
Switching of origins to a post-replicative state	80	3.64924	0.00512695	6.2462	0.00268555
DNA Repair	348	1.87564	0.159424	6.09885	0.00268555
SMAD2/SMAD3:SMAD4 heterotrimer regulates transcription	34	0.214395	0.712646	5.42069	0.00268555
Sodium/Calcium exchangers	13	-1.66627	0.0668945	4.98678	0.00268555
Transport and synthesis of PAPS	6	0.769509	0.178955	4.61001	0.00268555
Cellular response to heat stress	93	1.09899	0.180176	4.57835	0.00268555
Acylglycerol degradation	11	-0.484551	0.592041	4.51064	0.00268555
HSF1-dependent transactivation	24	0.897437	0.226074	4.51038	0.00268555
CREB phosphorylation through the activation of CaMKK	6	-1.46494	0.0917969	4.4762	0.00268555
ECV complex	4	1.86781	0.0649414	3.60409	0.00268555
FGFRL1 modulation of FGFR1 signaling	13	1.03745	0.2229	3.55582	0.00268555
The activation of arylsulfatases	14	-0.767995	0.316895	3.42659	0.00268555
TNFR1-mediated ceramide production	5	0.548506	0.415039	3.37353	0.00268555
Nucleotide sugar biosynthesis, galactose => UDP-galactose	2	2.94067	0.00268555	2.96442	0.00268555
Axonal growth stimulation	4	1.86379	0.0202637	2.73748	0.00268555
Calcitonin-like ligand receptors	10	-3.84103	0.0361328	8.8298	0.00292969
CDO in myogenesis	31	-1.74869	0.0100098	7.96654	0.00292969
Myogenesis	31	-1.74869	0.0100098	7.96654	0.00292969
Sensing of DNA Double Strand Breaks	6	-0.698507	0.442139	7.3296	0.00292969
Viral carcinogenesis	224	0.224532	0.699951	6.6886	0.00292969
VLDL biosynthesis	5	-1.61863	0.156738	6.63467	0.00292969
Removal of licensing factors from origins	82	3.7035	0.00585938	6.23939	0.00292969
Valine, leucine and isoleucine biosynthesis	4	0.387246	0.702637	6.10289	0.00292969
Translesion synthesis by Y family DNA polymerases bypasses lesions on DNA template	41	1.30825	0.120361	5.69058	0.00292969
Termination of translesion DNA synthesis	35	1.02406	0.211426	5.62301	0.00292969
Metabolism of folate and pterines	18	2.08075	0.0415039	5.60263	0.00292969
Intra-Golgi and retrograde Golgi-to-ER traffic	201	0.712157	0.178711	5.00705	0.00292969
Signaling by NOTCH4	11	0.0447371	0.939209	4.53144	0.00292969
Alpha-defensins	10	-2.10519	0.0078125	4.4189	0.00292969
Phenylalanine metabolism	17	1.23423	0.0664062	4.34462	0.00292969
Spliceosome, Prp19/CDC5L complex	15	2.62554	0.012207	4.3045	0.00292969
DEx/H-box helicases activate type I IFN and inflammatory cytokines production	13	-0.322004	0.392822	4.1452	0.00292969
Fatty acid biosynthesis, initiation	4	1.0305	0.578857	7.19589	0.00317383
Formation of tubulin folding intermediates by CCT/TriC	27	4.81103	0.00219727	6.50185	0.00317383
Aldosterone-regulated sodium reabsorption	43	-1.77151	0.00854492	6.43518	0.00317383
C1-unit interconversion, eukaryotes	6	2.64072	0.153076	5.80174	0.00317383
Nuclear pore complex	47	0.843777	0.537109	4.91769	0.00317383
IRF3 mediated activation of type 1 IFN	5	-1.22565	0.0698242	4.0296	0.00317383
N-glycosylation by oligosaccharyltransferase	7	0.953242	0.423096	3.36469	0.00317383
NOSTRIN mediated eNOS trafficking	7	-5.01953	0.00561523	8.77202	0.00341797
Biosynthesis of A2E, implicated in retinal degradation	1	-7.75244	0.00341797	7.75244	0.00341797
Inhibition of PKR	1	-5.99919	0.00341797	5.99919	0.00341797
Base excision repair	35	3.8834	0.00561523	5.78473	0.00341797
Cardiac conduction	150	-1.08921	0.183594	5.78163	0.00341797
DNA Damage Bypass	51	0.984405	0.259277	5.6096	0.00341797
tRNA modification in the mitochondrion	10	2.70619	0.0183105	5.47645	0.00341797
Organic cation transport	12	-2.48001	0.0322266	5.44945	0.00341797
Activation of CaMK IV	4	-2.99975	0.0146484	5.18247	0.00341797
tRNA processing in the nucleus	58	2.87722	0.0561523	5.0315	0.00341797
Signaling by NOTCH3	11	0.0153434	0.985107	4.53424	0.00341797
IkBA variant leads to EDA-ID	8	-0.372986	0.635742	4.16687	0.00341797
Bile secretion	78	-0.429651	0.491455	4.0882	0.00341797
Synthesis of IPs in the nucleus	4	2.07873	0.0476074	3.93354	0.00341797
Phospholipase C-mediated cascade: FGFR1	16	0.0704449	0.918945	3.60462	0.00341797
Galactose degradation, Leloir pathway, galactose => alpha-D-glucose-1P	4	2.03848	0.00708008	2.77433	0.00341797
Amyloid fiber formation	105	2.05353	0.178711	8.80617	0.00366211
Collagen degradation	41	-2.30227	0.0957031	8.02472	0.00366211
Lactose synthesis	3	2.48427	0.0158691	6.24961	0.00366211
Regulation of APC/C activators between G1/S and early anaphase	89	3.33955	0.0100098	6.18291	0.00366211
Fatty acid metabolism	50	1.61309	0.0463867	6.05812	0.00366211
Host Interactions with Influenza Factors	48	0.974971	0.455811	5.65139	0.00366211
Signaling by Wnt	369	1.41612	0.081543	5.61552	0.00366211
NS1 Mediated Effects on Host Pathways	45	1.06588	0.454102	5.44054	0.00366211
Spliceosome, U2-snRNP	22	3.87985	0.0126953	5.31536	0.00366211
ChREBP activates metabolic gene expression	9	1.43453	0.279785	5.30676	0.00366211
Longevity regulating pathway - multiple species	71	-0.933318	0.0253906	4.96703	0.00366211
Adenylate cyclase inhibitory pathway	16	-0.5788	0.392334	4.94339	0.00366211
Inhibition of adenylate cyclase pathway	16	-0.5788	0.392334	4.94339	0.00366211
CaMK IV-mediated phosphorylation of CREB	5	-2.46966	0.0109863	4.63797	0.00366211
Organic cation/anion/zwitterion transport	17	-1.62487	0.092041	4.61606	0.00366211
Sema4D in semaphorin signaling	36	-0.806431	0.123047	4.49682	0.00366211
Defective MMAA causes methylmalonic aciduria type cblA	2	-2.84399	0.0153809	3.56024	0.00366211
Defective MUT causes methylmalonic aciduria mut type	2	-2.84399	0.0153809	3.56024	0.00366211
Dermatan sulfate degradation	9	0.898452	0.192383	2.65785	0.00366211
DNA polymerase zeta complex	2	5.0895	0.00170898	9.57415	0.00390625
Elastic fibre formation	45	-3.49981	0.0349121	8.4648	0.00390625
Activation of APC/C and APC/C:Cdc20 mediated degradation of mitotic proteins	84	3.60096	0.0090332	6.40235	0.00390625
APC/C:Cdc20 mediated degradation of mitotic proteins	84	3.60096	0.0090332	6.40235	0.00390625
DNA Replication Pre-Initiation	97	3.73824	0.0161133	6.26999	0.00390625
M/G1 Transition	97	3.73824	0.0161133	6.26999	0.00390625
Chromatin modifying enzymes	306	1.57327	0.207764	6.12112	0.00390625
Chromatin organization	306	1.57327	0.207764	6.12112	0.00390625
BER complex	11	3.90822	0.00634766	5.77863	0.00390625
Viral Messenger RNA Synthesis	45	3.0502	0.0527344	5.31619	0.00390625
InlA-mediated entry of Listeria monocytogenes into host cells	9	2.19428	0.0078125	4.10509	0.00390625
Recycling of eIF2:GDP	9	0.998249	0.2771	2.93822	0.00390625
Collagen biosynthesis and modifying enzymes	74	-3.38074	0.0576172	7.83117	0.00415039
Separation of Sister Chromatids	181	2.38303	0.113037	6.50794	0.00415039
Displacement of DNA glycosylase by APEX1	9	4.49796	0.00268555	5.84849	0.00415039
SUMOylation	114	1.28492	0.321289	5.78699	0.00415039
Progesterone-mediated oocyte maturation	126	0.210365	0.500488	5.51194	0.00415039
Fanconi Anemia Pathway	36	2.69568	0.0546875	5.34888	0.00415039
Retinol metabolism	56	-1.42594	0.0292969	5.09722	0.00415039
Interactions of neurexins and neuroligins at synapses	63	-1.42514	0.0373535	4.94102	0.00415039
Spliceosome, 35S U5-snRNP	41	3.08571	0.013916	4.77935	0.00415039
RIP-mediated NFkB activation via ZBP1	22	-0.885787	0.109131	4.62763	0.00415039
ALKBH2 mediated reversal of alkylation damage	1	4.17571	0.00415039	4.17571	0.00415039
Glycosphingolipid biosynthesis - lacto and neolacto series	34	0.383494	0.155029	3.57257	0.00415039
PTK6 Regulates RTKs and Their Effectors AKT1 and DOK1	10	1.57339	0.00512695	2.89511	0.00415039
ARL13B-mediated ciliary trafficking of INPP5E	3	1.86624	0.00390625	2.76021	0.00415039
Ethanol oxidation	14	-3.41743	0.0546875	9.17142	0.00439453
Influenza Virus Induced Apoptosis	3	-0.38867	0.645508	8.18653	0.00439453
Activation of DNA fragmentation factor	16	2.66024	0.103516	6.37833	0.00439453
Apoptosis induced DNA fragmentation	16	2.66024	0.103516	6.37833	0.00439453
Activated point mutants of FGFR2	17	-0.539395	0.488525	5.90799	0.00439453
SUMO E3 ligases SUMOylate target proteins	107	1.37698	0.301758	5.84318	0.00439453
Homologous recombination	42	0.904634	0.525879	5.73172	0.00439453
Regulation of HSF1-mediated heat shock response	72	1.32055	0.170898	4.63476	0.00439453
Ubiquinol biosynthesis	8	1.92158	0.072998	3.53611	0.00439453
CYP2E1 reactions	17	0.144138	0.728271	2.95042	0.00439453
WNT ligand secretion is abrogated by the PORCN inhibitor LGK974	1	7.22419	0.00463867	7.22419	0.00463867
RHO GTPase Effectors	317	1.33027	0.275635	6.90315	0.00463867
S Phase	146	3.07459	0.0380859	6.42725	0.00463867
Mitotic Anaphase	192	2.23656	0.135986	6.39645	0.00463867
Adrenaline signalling through Alpha-2 adrenergic receptor	3	3.5776	0.0275879	4.69633	0.00463867
Mitochondrial transcription initiation	3	3.82465	0.00683594	4.573	0.00463867
Sema4D induced cell migration and growth-cone collapse	33	-0.808123	0.115234	4.50519	0.00463867
Dopamine Neurotransmitter Release Cycle	23	-0.675173	0.176758	3.74056	0.00463867
Eicosanoids	13	-0.0363682	0.950439	3.31021	0.00463867
Inositol transporters	7	-1.45272	0.0112305	2.74832	0.00463867
Melatonin biosynthesis, tryptophan => serotonin => melatonin	7	-0.286285	0.598877	2.61916	0.00463867
Serotonin and melatonin biosynthesis	7	-0.286285	0.598877	2.61916	0.00463867
POLB-Dependent Long Patch Base Excision Repair	7	7.06509	0.0090332	8.88289	0.00488281
Abacavir transmembrane transport	5	-3.66286	0.060791	7.2813	0.00488281
Translesion synthesis by POLK	18	2.21043	0.117432	6.28553	0.00488281
Phase 2 - plateau phase	29	-1.40526	0.106934	6.2445	0.00488281
Formation of the Editosome	9	2.32337	0.0236816	5.05365	0.00488281
mRNA Editing: C to U Conversion	9	2.32337	0.0236816	5.05365	0.00488281
Synthesis of PIPs in the nucleus	4	0.277711	0.760498	5.01747	0.00488281
Miscellaneous transport and binding events	20	0.10552	0.711426	4.83481	0.00488281
Ubiquinone and other terpenoid-quinone biosynthesis	11	2.34678	0.00585938	3.45828	0.00488281
Interleukin-17 signaling	8	0.768408	0.378418	2.70752	0.00488281
FGFR2b ligand binding and activation	10	-1.27075	0.320557	7.10586	0.00512695
Ion homeostasis	59	-2.11592	0.116211	6.43706	0.00512695
Mitotic Metaphase and Anaphase	193	2.26298	0.135254	6.40167	0.00512695
Fat digestion and absorption	42	0.280678	0.613281	5.53729	0.00512695
Multifunctional anion exchangers	9	-0.939075	0.15918	3.72608	0.00512695
phospho-PLA2 pathway	2	-6.34801	0.00585938	8.31998	0.00537109
Beta oxidation of palmitoyl-CoA to myristoyl-CoA	4	-3.26168	0.0129395	5.07781	0.00537109
NOTCH2 Activation and Transmission of Signal to the Nucleus	21	0.657369	0.0825195	4.381	0.00537109
Histidine catabolism	9	-1.89045	0.0498047	6.24023	0.00561523
Base Excision Repair	39	4.15966	0.0131836	6.02049	0.00561523
Phospholipase C-mediated cascade; FGFR2	18	-0.486305	0.456299	5.74238	0.00561523
Riboflavin metabolism	8	2.41633	0.0205078	5.34255	0.00561523
mRNA Editing	11	1.51585	0.0200195	4.89795	0.00561523
Transport of Mature Transcript to Cytoplasm	86	2.26924	0.130127	4.81858	0.00561523
PKA-mediated phosphorylation of key metabolic factors	5	2.12348	0.0690918	4.16902	0.00561523
Amino acid transport across the plasma membrane	31	1.13333	0.144043	3.98988	0.00561523
InlB-mediated entry of Listeria monocytogenes into host cell	17	0.811997	0.0532227	3.60514	0.00561523
Metabolism of ingested SeMet, Sec, MeSec into H2Se	9	1.58007	0.0595703	8.19476	0.00585938
Synthesis and interconversion of nucleotide di- and triphosphates	24	2.30101	0.0078125	5.8721	0.00585938
SUMOylation of chromatin organization proteins	4	2.45405	0.13208	5.39514	0.00585938
DNA polymerase delta complex	4	3.63624	0.00610352	5.04234	0.00585938
Advanced glycosylation endproduct receptor signaling	13	-0.709455	0.143799	4.43173	0.00585938
Activated NOTCH1 Transmits Signal to the Nucleus	30	-0.108238	0.808594	4.23337	0.00585938
Import of palmitoyl-CoA into the mitochondrial matrix	12	2.2478	0.0292969	4.19349	0.00585938
Visual phototransduction	122	-0.195787	0.567871	3.56017	0.00585938
Regulation of PAK-2p34 activity by PS-GAP/RHG10	3	-1.51229	0.0151367	3.15082	0.00585938
Type I hemidesmosome assembly	9	-3.8649	0.0422363	8.78363	0.00610352
G1/S Transition	134	3.54976	0.026123	6.48754	0.00610352
APC/C-mediated degradation of cell cycle proteins	96	3.44942	0.0166016	6.29517	0.00610352
Regulation of mitotic cell cycle	96	3.44942	0.0166016	6.29517	0.00610352
Steroid biosynthesis	22	0.799409	0.582275	6.26082	0.00610352
Synthesis of DNA	114	3.78766	0.0153809	6.22819	0.00610352
DNA polymerase gamma complex	2	-2.69497	0.12085	5.99794	0.00610352
Phase 0 - rapid depolarisation	49	-1.05971	0.177246	5.70732	0.00610352
Gap junction assembly	18	0.706587	0.355469	3.65162	0.00610352
Dopamine receptors	5	-0.18617	0.80835	2.6036	0.00610352
Collagen chain trimerization	48	-4.796	0.041748	8.94983	0.00634766
Mitotic G1-G1/S phases	159	3.31724	0.0297852	6.33895	0.00634766
Synthesis of active ubiquitin: roles of E1 and E2 enzymes	34	1.76906	0.0400391	5.09385	0.00634766
Transport of Mature mRNA derived from an Intron-Containing Transcript	77	2.27176	0.133789	4.80643	0.00634766
Transcription from mitochondrial promoters	4	3.21945	0.0205078	4.02205	0.00634766
TREX complex	8	2.1423	0.275391	6.04891	0.0065918
Gap-filling DNA repair synthesis and ligation in GG-NER	27	2.86123	0.0429688	5.50404	0.0065918
Fatty acid biosynthesis, elongation	23	2.01363	0.060791	5.21735	0.0065918
Sema4D mediated inhibition of cell attachment and migration	9	0.800039	0.383545	3.92035	0.0065918
Trafficking of dietary sterols	3	0.611977	0.260986	1.8439	0.0065918
Glycolysis, core module involving three-carbon compounds	14	4.08545	0.00317383	5.12516	0.00683594
mRNA decay by 3' to 5' exoribonuclease	16	2.02616	0.158447	4.322	0.00683594
Cellular Senescence	218	2.46403	0.0673828	6.76785	0.00708008
APC/C complex	23	2.57043	0.0666504	6.30898	0.00708008
SUMOylation of RNA binding proteins	49	1.76252	0.25708	4.65781	0.00708008
ESCRT-0 complex	4	-0.69959	0.3396	4.56686	0.00708008
Pentose and glucuronate interconversions	25	-0.0100282	0.994629	4.39292	0.00708008
Bicarbonate transporters	10	-0.987164	0.205566	3.84086	0.00708008
Diseases associated with surfactant metabolism	12	-2.40124	0.00585938	3.68723	0.00708008
Protein digestion and absorption	96	-2.58454	0.0708008	6.9983	0.00732422
C5 isoprenoid biosynthesis, mevalonate pathway	10	5.22712	0.00415039	6.44507	0.00732422
DNA Replication	124	3.81208	0.0180664	6.23038	0.00732422
Synthesis of CL	1	3.94434	0.00732422	3.94434	0.00732422
Interleukin-1 processing	7	-4.0075	0.0297852	7.23372	0.00756836
Association of licensing factors with the pre-replicative complex	16	3.71114	0.0407715	6.78297	0.00756836
Synthesis of PIPs at the Golgi membrane	18	-1.43918	0.0598145	6.50736	0.00756836
Depolarization of the Presynaptic Terminal Triggers the Opening of Calcium Channels	22	0.279393	0.606934	6.32763	0.00756836
TCF dependent signaling in response to WNT	260	2.32683	0.0375977	5.82119	0.00756836
Oocyte meiosis	152	0.670885	0.158447	5.30652	0.00756836
Carbohydrate digestion and absorption	49	-1.17887	0.0522461	5.19401	0.00756836
Processive synthesis on the C-strand of the telomere	11	6.50224	0.0107422	7.79076	0.0078125
Inactivation of APC/C via direct inhibition of the APC/C complex	20	2.49597	0.115723	6.65214	0.0078125
Inhibition of the proteolytic activity of APC/C required for the onset of anaphase by mitotic spindle checkpoint components	20	2.49597	0.115723	6.65214	0.0078125
Mitotic Spindle Checkpoint	21	2.38923	0.112793	6.49206	0.0078125
Cell Cycle	683	2.10045	0.162354	6.28281	0.0078125
Extension of Telomeres	34	3.86254	0.0476074	6.1419	0.0078125
Synthesis of very long-chain fatty acyl-CoAs	26	0.406132	0.551514	5.80979	0.0078125
Terpenoid backbone biosynthesis	22	4.21685	0.00854492	5.4222	0.0078125
Scavenging by Class F Receptors	28	2.09091	0.0249023	3.85997	0.0078125
TP53 Regulates Transcription of Genes Involved in G1 Cell Cycle Arrest	15	6.16664	0.00341797	7.57318	0.00805664
Purine catabolism	11	-1.24084	0.236572	5.96018	0.00805664
Basigin interactions	33	-0.4781	0.518799	4.77574	0.00805664
Retinoid metabolism and transport	45	-0.208661	0.770996	4.55877	0.00805664
Diseases associated with visual transduction	10	0.794714	0.0744629	3.83787	0.00805664
Retinoid cycle disease events	10	0.794714	0.0744629	3.83787	0.00805664
RHO GTPases Activate Formins	122	1.72029	0.293701	6.63475	0.00830078
Resolution of AP sites via the multiple-nucleotide patch replacement pathway	26	4.30667	0.0290527	6.39439	0.00830078
Ovarian steroidogenesis	51	-0.563157	0.502197	4.23758	0.00830078
Butanoate metabolism	31	0.795752	0.0874023	3.89985	0.00830078
Constitutive Signaling by NOTCH1 HD Domain Mutants	15	0.0891587	0.865967	3.28836	0.00830078
Signaling by NOTCH1 HD Domain Mutants in Cancer	15	0.0891587	0.865967	3.28836	0.00830078
Tandem pore domain potassium channels	13	0.228807	0.700439	3.18686	0.00830078
Signaling by NODAL	20	0.771154	0.078125	3.06902	0.00830078
Cell cycle - G1/S transition	15	3.14334	0.111572	6.84207	0.00854492
Role of second messengers in netrin-1 signaling	11	-3.06498	0.0266113	6.37699	0.00854492
APC-Cdc20 mediated degradation of Nek2A	25	2.72041	0.0649414	6.3355	0.00854492
Synthesis of bile acids and bile salts via 7alpha-hydroxycholesterol	26	-1.24883	0.299561	4.42236	0.00854492
Classical Kir channels	4	-1.14935	0.327148	4.37032	0.00854492
5-Phosphoribose 1-diphosphate biosynthesis	3	1.29944	0.165527	3.02047	0.00854492
PRPP biosynthesis, ribose 5P => PRPP	3	1.29944	0.165527	3.02047	0.00854492
Caspase-mediated cleavage of cytoskeletal proteins	14	-3.28062	0.0251465	7.20133	0.00878906
Metabolism of non-coding RNA	55	2.68448	0.0913086	4.91303	0.00878906
snRNP Assembly	55	2.68448	0.0913086	4.91303	0.00878906
Dilated cardiomyopathy	93	-3.49259	0.0576172	7.66011	0.0090332
Folding of actin by CCT/TriC	10	3.67583	0.027832	4.76136	0.0090332
Signaling by plasma membrane FGFR1 fusions	3	2.42725	0.017334	3.37584	0.0090332
Translesion synthesis by POLI	18	2.64055	0.0773926	5.70937	0.00927734
SLC transporter disorders	8	-0.719452	0.120605	2.55859	0.00927734
Miscellaneous substrates	19	1.11408	0.0632324	2.30777	0.00927734
Fatty acid biosynthesis, elongation, endoplasmic reticulum	13	2.09404	0.14502	5.89995	0.00952148
Translesion synthesis by REV1	17	3.04075	0.0588379	5.78749	0.00952148
CREB phosphorylation through the activation of CaMKII	19	-2.09415	0.00830078	4.97645	0.00952148
IKBKB deficiency causes SCID	2	3.56131	0.0236816	4.0835	0.00952148
Resolution of AP sites via the single-nucleotide replacement pathway	4	6.02085	0.0134277	6.84203	0.00976562
beta-Oxidation, acyl-CoA synthesis	7	-3.2682	0.0288086	6.68677	0.00976562
Metallothioneins bind metals	11	3.89622	0.0280762	5.04528	0.00976562
Response to metal ions	11	3.89622	0.0280762	5.04528	0.00976562
Phototransduction	44	-0.242336	0.609619	2.29531	0.00976562
Removal of the Flap Intermediate from the C-strand	10	6.28442	0.0136719	7.69613	0.0100098
APC/C:Cdc20 mediated degradation of Cyclin B	23	2.62362	0.0632324	6.51798	0.0100098
Cell Cycle, Mitotic	552	2.49929	0.130615	6.38415	0.0100098
PCNA-Dependent Long Patch Base Excision Repair	23	4.3799	0.0268555	6.37545	0.0100098
DNA Double-Strand Break Repair	174	2.22515	0.201904	6.26581	0.0100098
DNA replication	191	3.7658	0.027832	6.218	0.0100098
Interleukin-7 signaling	29	0.85711	0.495361	9.0028	0.0102539
Transport of Ribonucleoproteins into the Host Nucleus	35	1.39769	0.38916	4.72623	0.0102539
Cation-coupled Chloride cotransporters	7	-1.78398	0.0422363	3.66509	0.0102539
Adrenoceptors	9	1.34617	0.209473	2.95796	0.0102539
Golgi-to-ER retrograde transport	129	1.32452	0.135254	4.98047	0.010498
Gluconeogenesis, oxaloacetate => fructose-6P	19	3.06183	0.00537109	4.56719	0.010498
Free fatty acid receptors	5	0.81187	0.351807	2.37379	0.010498
Spliceosome, U1-snRNP	10	5.01633	0.020752	6.07471	0.0107422
Interactions of Vpr with host cellular proteins	40	2.04827	0.225586	5.09935	0.0107422
Gamma-carboxylation, transport, and amino-terminal cleavage of proteins	12	-0.00177358	0.999756	3.62503	0.0107422
Glycerophospholipid catabolism	9	1.30687	0.0336914	3.47973	0.0107422
Cardiac muscle contraction	79	-0.64817	0.617188	5.9948	0.0109863
TLR3 deficiency - HSE	1	-13.1917	0.0112305	13.1917	0.0112305
UNC93B1 deficiency - HSE	1	-13.1917	0.0112305	13.1917	0.0112305
TICAM1 deficiency - HSE	2	-7.31643	0.0187988	9.38346	0.0112305
Sm core complex	7	5.04608	0.026123	6.02669	0.0112305
Pre-NOTCH Processing in Golgi	20	0.448991	0.554199	3.61498	0.0112305
Cul3-SPOP complex	4	1.87033	0.0690918	3.45429	0.0112305
Tachykinin receptors bind tachykinins	5	0.835257	0.281738	3.07403	0.0112305
Interactions of Rev with host cellular proteins	41	1.90283	0.257812	5.06324	0.0114746
RNA Polymerase I, RNA Polymerase III, and Mitochondrial Transcription	154	3.06402	0.057373	6.86172	0.0117188
Regulation of TP53 Activity through Phosphorylation	94	1.56415	0.199463	5.19181	0.0117188
Phosphonate and phosphinate metabolism	7	-0.738247	0.20459	4.60496	0.0117188
Alcoholism	187	2.16043	0.0905762	6.16068	0.0119629
Gamma-carboxylation of protein precursors	11	-0.168445	0.87915	3.74573	0.0119629
Amine ligand-binding receptors	43	-0.0537037	0.899658	2.89438	0.0119629
Oxidative Stress Induced Senescence	126	3.15094	0.083252	6.8651	0.012207
PKMTs methylate histone lysines	73	2.55771	0.167969	6.77856	0.012207
Fanconi anemia pathway	50	1.32744	0.370361	5.26234	0.012207
LGI-ADAM interactions	15	0.788778	0.147461	4.66774	0.012207
Activation of C3 and C5	6	-9.30398	0.00366211	11.3539	0.0124512
Ligand-independent caspase activation via DCC	10	-0.473268	0.576416	5.79583	0.0124512
Synthesis and degradation of ketone bodies	11	1.65567	0.0583496	5.06867	0.0124512
Chylomicron-mediated lipid transport	28	-0.156113	0.82959	3.11591	0.0124512
Cholesterol biosynthesis via desmosterol	4	8.93541	0.0192871	10.3688	0.0126953
Cholesterol biosynthesis via lathosterol	4	8.93541	0.0192871	10.3688	0.0126953
Activation of anterior HOX genes in hindbrain development during early embryogenesis	123	3.33227	0.101318	6.86224	0.0126953
Activation of HOX genes during differentiation	123	3.33227	0.101318	6.86224	0.0126953
SCF-FBW7 complex	4	0.49324	0.498047	3.28715	0.0126953
Scavenging by Class B Receptors	5	-3.70385	0.0661621	10.2493	0.0129395
DSCAM interactions	11	-1.81752	0.0405273	5.62568	0.0129395
Proximal tubule bicarbonate reclamation	24	-0.909531	0.369873	5.46113	0.0129395
Recognition of DNA damage by PCNA-containing replication complex	33	2.04036	0.120117	4.95269	0.0131836
Abasic sugar-phosphate removal via the single-nucleotide replacement pathway	2	7.18558	0.0107422	7.70348	0.0134277
Phosphorylation of the APC/C	19	2.60736	0.122314	6.78695	0.0134277
Release of apoptotic factors from the mitochondria	2	4.11747	0.036377	4.64246	0.0134277
Removal of aminoterminal propeptides from gamma-carboxylated proteins	11	-0.237272	0.838379	3.7049	0.0134277
RMTs methylate histone arginines	81	4.93547	0.0446777	7.90033	0.013916
TRAF3 deficiency - HSE	3	-5.12933	0.00317383	7.67395	0.013916
Cell Cycle Checkpoints	215	3.42843	0.0554199	6.34882	0.013916
Resolution of D-loop Structures through Holliday Junction Intermediates	35	0.275154	0.869629	6.05812	0.013916
Resolution of D-Loop Structures	36	0.305213	0.85498	5.97767	0.013916
Sec61 complex	4	1.03784	0.509033	4.36065	0.013916
Neomycin, kanamycin and gentamicin biosynthesis	5	3.03265	0.0117188	4.17622	0.013916
Defective MMACHC causes methylmalonic aciduria and homocystinuria type cblC	1	7.25902	0.0141602	7.25902	0.0141602
Resolution of Sister Chromatid Cohesion	109	2.10548	0.312988	6.9527	0.0141602
Defective MMADHC causes methylmalonic aciduria and homocystinuria type cblD	2	3.2086	0.0534668	5.1673	0.0141602
Nuclear import of Rev protein	37	1.84798	0.280762	4.68136	0.0141602
Eicosanoid ligand-binding receptors	14	-2.58387	0.0529785	4.22962	0.0141602
Beta oxidation of butanoyl-CoA to acetyl-CoA	6	0.864876	0.477539	4.13566	0.0141602
Deregulated CDK5 triggers multiple neurodegenerative pathways in Alzheimer's disease models	24	2.27302	0.00878906	6.47616	0.0144043
Neurodegenerative Diseases	24	2.27302	0.00878906	6.47616	0.0144043
M Phase	325	2.78549	0.115967	6.38344	0.0144043
Signaling by MST1	5	4.6857	0.00512695	6.31368	0.0144043
Transport of Mature mRNAs Derived from Intronless Transcripts	44	2.30179	0.178955	4.66572	0.0144043
Methionine degradation	11	4.51596	0.0102539	6.1705	0.0146484
SHC-related events triggered by IGF1R	11	-0.354536	0.645996	4.93144	0.0146484
Ligand-receptor interactions	8	0.778028	0.50415	4.47128	0.0146484
Transport of gamma-carboxylated protein precursors from the endoplasmic reticulum to the Golgi apparatus	10	-0.44416	0.724854	3.84232	0.0146484
TP53 Regulates Transcription of Genes Involved in G2 Cell Cycle Arrest	19	4.08621	0.0351562	7.06828	0.0151367
Processive synthesis on the lagging strand	16	4.85966	0.0527344	6.93297	0.0151367
HATs acetylate histones	153	2.74669	0.118408	6.22124	0.0151367
Mismatch Repair	17	2.38148	0.200195	5.84928	0.0151367
Synthesis of dolichyl-phosphate-glucose	2	2.47884	0.0078125	2.63875	0.0151367
HDMs demethylate histones	54	3.14067	0.136963	7.28973	0.0153809
Recruitment and ATM-mediated phosphorylation of repair and signaling proteins at DNA double strand breaks	74	3.2547	0.0983887	6.57148	0.0153809
PPAR signaling pathway	79	-0.5703	0.520996	4.88587	0.0153809
NADH:ubiquinone oxidoreductase, mitochondria	6	-2.19873	0.0195312	2.46742	0.0153809
Fructose biosynthesis	2	9.42793	0.0134277	9.44831	0.015625
DNA Double Strand Break Response	75	3.35611	0.0949707	6.6469	0.015625
CDC6 association with the ORC:origin complex	12	2.9374	0.184326	6.48043	0.015625
Transport of Mature mRNA Derived from an Intronless Transcript	43	2.18188	0.201172	4.58058	0.015625
Lysosomal oligosaccharide catabolism	5	0.167838	0.895996	3.82225	0.015625
Rev-mediated nuclear export of HIV RNA	37	2.24134	0.210205	5.03895	0.0158691
Cholesterol biosynthesis, squalene 2,3-epoxide => cholesterol	11	4.31712	0.0527344	6.73368	0.0161133
Epigenetic regulation of gene expression	157	3.29477	0.0698242	6.24317	0.0161133
Proline catabolism	3	0.86837	0.156494	2.54793	0.0161133
G2/M Checkpoints	182	3.55176	0.0576172	6.26951	0.0163574
Synthesis, secretion, and deacylation of Ghrelin	21	-0.472017	0.557373	4.79917	0.0163574
Electric Transmission Across Gap Junctions	5	3.44219	0.000244141	4.69631	0.0163574
Transmission across Electrical Synapses	5	3.44219	0.000244141	4.69631	0.0163574
Beta oxidation of myristoyl-CoA to lauroyl-CoA	4	-1.72284	0.155029	3.02066	0.0166016
Mitotic Prometaphase	116	2.21271	0.303467	6.91023	0.0168457
Cholesterol biosynthesis	25	4.71143	0.0332031	6.4447	0.0168457
Muscle contraction	216	-2.70793	0.133789	7.39769	0.017334
Removal of the Flap Intermediate	15	4.60494	0.0678711	6.80052	0.0175781
Gene Silencing by RNA	141	3.41927	0.0773926	6.27254	0.0175781
Metabolism of Angiotensinogen to Angiotensins	16	-3.41711	0.0476074	5.65672	0.0175781
Vpr-mediated nuclear import of PICs	36	1.59698	0.372559	4.94884	0.0175781
Lysosphingolipid and LPA receptors	14	0.242421	0.739502	5.06348	0.0178223
Translesion Synthesis by POLH	19	2.60617	0.0732422	4.70332	0.0178223
Catabolism of glucuronate to xylulose-5-phosphate	5	1.39112	0.196045	6.30236	0.0180664
Presynaptic phase of homologous DNA pairing and strand exchange	43	1.0148	0.583984	5.82564	0.0180664
Homologous DNA Pairing and Strand Exchange	46	1.30215	0.490234	5.96492	0.019043
Cell cycle	134	1.94832	0.208252	6.11275	0.0192871
Homology Directed Repair	142	2.80645	0.141113	6.10737	0.0195312
RNA Polymerase I Promoter Clearance	114	4.05756	0.0537109	6.67521	0.0202637
RNA Polymerase I Transcription	115	4.02145	0.0559082	6.64612	0.0202637
MCM complex	6	8.8897	0.026123	9.30054	0.0205078
Fructose metabolism	8	2.24623	0.0102539	6.75915	0.0205078
SCF-FBS complex	5	0.667495	0.186279	2.70552	0.020752
Lagging Strand Synthesis	22	3.88576	0.0981445	6.24798	0.0209961
Attenuation phase	14	1.19872	0.2771	3.67556	0.0209961
N-glycan trimming and elongation in the cis-Golgi	5	-2.54022	0.0527344	4.65961	0.0212402
Transport of the SLBP Dependant Mature mRNA	37	2.3976	0.182617	4.63689	0.0214844
Negative epigenetic regulation of rRNA expression	111	4.00567	0.0695801	6.6699	0.0217285
Binding and entry of HIV virion	4	-3.44476	0.00292969	5.14402	0.0219727
Protein ubiquitination	67	2.27021	0.0810547	4.99512	0.0219727
NoRC negatively regulates rRNA expression	107	4.03811	0.0732422	6.6798	0.0222168
One carbon pool by folate	20	2.22995	0.0876465	4.94462	0.0222168
AMPK inhibits chREBP transcriptional activation activity	8	2.84641	0.0366211	4.40691	0.0222168
SUMOylation of DNA replication proteins	47	3.25032	0.112549	5.56967	0.0224609
C6 deamination of adenosine	2	-2.118	0.12085	4.12521	0.0224609
Formation of editosomes by ADAR proteins	2	-2.118	0.12085	4.12521	0.0224609
mRNA Editing: A to I Conversion	2	-2.118	0.12085	4.12521	0.0224609
RNA Polymerase I Chain Elongation	91	4.55917	0.0622559	7.02884	0.0229492
Regulation of Commissural axon pathfinding by Slit and Robo	5	-4.39495	0.0236816	6.11643	0.0229492
Mismatch repair	26	1.52432	0.346436	5.19619	0.0229492
Phosphorylation of proteins involved in G1/S transition by active Cyclin E:Cdk2 complexes	4	5.49742	0.0546875	8.15071	0.0231934
Cyclin A/B1 associated events during G2/M transition	25	3.36831	0.140381	7.81978	0.0231934
PTK6 Regulates Cell Cycle	6	5.27203	0.0317383	7.269	0.0231934
Trafficking of GluR2-containing AMPA receptors	20	-0.468792	0.473145	3.6535	0.0231934
Alternative complement activation	4	-7.9233	0.0478516	12.375	0.0234375
RHO GTPases activate PKNs	101	2.99272	0.0957031	6.97204	0.0234375
Synthesis of bile acids and bile salts via 27-hydroxycholesterol	16	-2.24217	0.186279	4.88269	0.0234375
Leukotriene receptors	4	-3.81816	0.0107422	4.7026	0.0234375
E2F mediated regulation of DNA replication	39	4.16401	0.0927734	7.12558	0.0236816
Transport of the SLBP independent Mature mRNA	36	2.25703	0.208252	4.53353	0.0239258
G1/S-Specific Transcription	21	6.3056	0.0432129	8.37549	0.0244141
COPI-dependent Golgi-to-ER retrograde traffic	99	1.56245	0.15918	5.03704	0.0246582
Telomere Maintenance	85	4.77235	0.0527344	6.64701	0.0249023
Positive epigenetic regulation of rRNA expression	110	4.43216	0.0441895	6.48232	0.0249023
Sperm Motility And Taxes	9	-0.491959	0.320557	2.48167	0.0251465
G0 and Early G1	26	4.86431	0.0773926	7.4196	0.0256348
p75NTR negatively regulates cell cycle via SC1	6	2.71385	0.104248	4.24418	0.0256348
Conjugated bile acid biosynthesis, cholate => taurocholate/glycocholate	2	3.36212	0.0129395	3.50334	0.0256348
Proton-coupled monocarboxylate transport	13	0.870707	0.610596	5.02251	0.0258789
Unblocking of NMDA receptor, glutamate binding and activation	21	-1.7088	0.0617676	4.49976	0.0258789
Activation of BIM and translocation to mitochondria	3	-1.61509	0.191895	3.12563	0.0258789
NEP/NS2 Interacts with the Cellular Export Machinery	33	1.63476	0.344238	4.40341	0.026123
DNA strand elongation	36	5.04723	0.0656738	6.98265	0.0263672
Metalloprotease DUBs	36	2.00693	0.16333	5.5549	0.0263672
Pyrimidine biosynthesis	6	4.44789	0.015625	5.3807	0.0263672
Transcriptional regulation by small RNAs	107	4.6633	0.0598145	6.59775	0.0275879
Renin-angiotensin system	24	-3.60152	0.0280762	5.80848	0.0275879
PDE3B signalling	3	-0.331223	0.825928	5.19751	0.0275879
Progressive trimming of alpha-1,2-linked mannose residues from Man9/8/7GlcNAc2 to produce Man5GlcNAc2	3	-4.67255	0.0268555	5.57304	0.027832
Chromosome Maintenance	110	4.05785	0.0856934	6.36019	0.0280762
Export of Viral Ribonucleoproteins from Nucleus	34	1.62261	0.34082	4.34323	0.0280762
Entry of Influenza Virion into Host Cell via Endocytosis	2	0.237412	0.789307	3.10248	0.0280762
Meiosis	121	3.08718	0.117432	6.45722	0.0288086
Activation of Ca-permeable Kainate Receptor	12	-2.86986	0.0473633	4.85435	0.0288086
Ionotropic activity of Kainate Receptors	12	-2.86986	0.0473633	4.85435	0.0288086
B-WICH complex positively regulates rRNA expression	93	4.60763	0.0495605	6.67802	0.0290527
Activation of the pre-replicative complex	35	3.89422	0.136963	6.6091	0.0290527
Nucleotide sugar biosynthesis, glucose => UDP-glucose	7	2.1973	0.0612793	3.68151	0.0290527
HDACs deacetylate histones	96	4.4123	0.0791016	6.73794	0.0297852
Bile acid biosynthesis, cholesterol => cholate/chenodeoxycholate	13	-0.145994	0.853027	2.91418	0.0297852
Heme degradation	5	-1.06151	0.37915	3.35619	0.0300293
Potassium transport channels	3	-2.60364	0.207764	7.237	0.0302734
Golgi Cisternae Pericentriolar Stack Reorganization	16	1.9891	0.141602	6.95216	0.0305176
Proton-coupled neutral amino acid transporters	2	-2.58706	0.0805664	3.21305	0.0305176
Processing of DNA double-strand break ends	100	3.29064	0.116943	6.00422	0.0310059
Polo-like kinase mediated events	19	5.50264	0.0603027	8.39619	0.0314941
Glycoprotein hormones	11	-1.0798	0.0991211	3.85626	0.0314941
Meiotic synapsis	81	3.00645	0.110352	6.21962	0.0317383
G2/M DNA damage checkpoint	97	3.26792	0.130859	6.15225	0.0317383
Polyamine biosynthesis, arginine => ornithine => putrescine	3	6.01306	0.0275879	7.52179	0.0324707
DNA Damage/Telomere Stress Induced Senescence	79	4.99035	0.0490723	6.98339	0.0324707
Prostanoid ligand receptors	9	-2.13654	0.179443	4.20582	0.0327148
Meiotic recombination	86	4.61614	0.0861816	7.05571	0.0332031
Regulation of Glucokinase by Glucokinase Regulatory Protein	34	1.70082	0.299072	4.14595	0.0332031
Acrosome Reaction	1	3.49266	0.0332031	3.49266	0.0332031
Unwinding of DNA	14	6.87241	0.0405273	8.00199	0.0334473
Mitotic Metaphase/Anaphase Transition	2	10.8922	0.041748	11.4584	0.0336914
Formation of the beta-catenin:TCF transactivating complex	92	4.80409	0.060791	6.6197	0.034668
Fatty acids	22	0.98028	0.115723	2.06777	0.034668
Phosphorylation of Emi1	7	8.50459	0.0327148	9.99481	0.0351562
Assembly of the ORC complex at the origin of replication	6	0.00586267	0.998291	5.04765	0.0351562
Origin recognition complex	6	0.00586267	0.998291	5.04765	0.0351562
Translocation of GLUT4 to the plasma membrane	69	-0.799039	0.289551	4.566	0.0351562
Recruitment of NuMA to mitotic centrosomes	13	2.3101	0.146484	5.19049	0.0354004
Mitotic Prophase	146	3.20847	0.113281	6.10642	0.0358887
SIRT1 negatively regulates rRNA Expression	68	5.52153	0.0646973	7.26648	0.0361328
PTK6 Regulates Proteins Involved in RNA Processing	7	-2.43695	0.0834961	4.27813	0.0368652
HRD1/SEL1 ERAD complex	11	0.0263257	0.960693	2.68464	0.0375977
Synthesis and processing of ENV and VPU	1	1.83161	0.0375977	1.83161	0.0375977
Signaling by Retinoic Acid	46	-0.827765	0.0473633	3.92597	0.0385742
Packaging Of Telomere Ends	51	5.37888	0.0581055	6.96342	0.0388184
PRC2 methylates histones and DNA	74	5.27658	0.0708008	7.08734	0.0390625
Digestion of dietary carbohydrate	10	-2.48034	0.0966797	4.16594	0.0393066
Galactose catabolism	5	1.64359	0.0510254	2.95727	0.0395508
DNA damage-induced cell cycle checkpoints	7	2.33246	0.347656	7.824	0.0397949
Transport of fatty acids	8	-1.90091	0.244629	6.90963	0.0400391
DNA methylation	64	6.22898	0.0561523	7.51565	0.0405273
Defective ABCC8 can cause hypoglycemias and hyperglycemias	2	5.06386	0.0307617	5.06485	0.0405273
Estrogen biosynthesis	6	0.538888	0.523438	2.59988	0.0405273
Peptide hormone biosynthesis	13	-0.990291	0.116943	3.57281	0.0410156
RNA Polymerase I Promoter Opening	62	6.08955	0.0549316	7.39683	0.0412598
Condensation of Prophase Chromosomes	73	5.75854	0.0629883	7.30604	0.0419922
Nicotine addiction	45	0.00857318	0.990723	3.59112	0.0429688
Initiation of Nuclear Envelope Reformation	13	0.887322	0.456543	5.14323	0.0437012
Nuclear Envelope Reassembly	13	0.887322	0.456543	5.14323	0.0437012
GINS complex	6	6.02351	0.0292969	7.15275	0.0439453
Activation of ATR in response to replication stress	40	3.99815	0.141357	6.64769	0.0439453
Deposition of new CENPA-containing nucleosomes at the centromere	70	4.37976	0.114014	6.60218	0.0439453
Nucleosome assembly	70	4.37976	0.114014	6.60218	0.0439453
Fructose catabolism	6	-0.147669	0.895996	5.58193	0.0439453
Utilization of Ketone Bodies	4	-0.0833035	0.923584	3.52107	0.0439453
G2 Phase	6	5.90975	0.0407715	6.87234	0.0444336
Acetylcholine Neurotransmitter Release Cycle	16	0.331338	0.456299	3.1728	0.0449219
Class II GLUTs	4	-2.40846	0.0180664	4.37678	0.0458984
Cysteine formation from homocysteine	3	6.95457	0.0429688	7.50321	0.0461426
MGMT-mediated DNA damage reversal	1	-2.76882	0.0488281	2.76882	0.0488281
DNA polymerase epsilon complex	5	1.99416	0.09375	3.65911	0.0500488
E3 ubiquitin ligases ubiquitinate target proteins	43	2.44752	0.0888672	4.39937	0.052002
RHO GTPases activate CIT	21	-0.915086	0.0234375	4.67991	0.0524902
Sperm:Oocyte Membrane Binding	5	0.258136	0.623047	2.52157	0.0532227
NrCAM interactions	7	-5.5392	0.000244141	7.72754	0.0541992
Metabolism of ingested H2SeO4 and H2SeO3 into H2Se	4	1.2973	0.13916	3.68396	0.0544434
Interaction between PHLDA1 and AURKA	2	7.1611	0.0493164	7.33108	0.0546875
Nuclear Envelope Breakdown	56	1.25734	0.438477	4.93868	0.0549316
MASTL Facilitates Mitotic Progression	10	3.11126	0.170898	5.64877	0.0568848
Scavenging by Class H Receptors	4	-2.72097	0.0849609	3.70943	0.0588379
SCF-SKP2 complex	5	1.23902	0.379395	3.37946	0.0593262
XAV939 inhibits tankyrase, stabilizing AXIN	3	-2.0352	0.109863	3.10602	0.0612793
Relaxin receptors	8	-0.303224	0.596191	1.89576	0.0612793
E2F-enabled inhibition of pre-replication complex formation	10	2.87965	0.366699	7.10469	0.0622559
Activation of NIMA Kinases NEK9, NEK6, NEK7	7	3.48573	0.271729	8.67245	0.0637207
Diseases of carbohydrate metabolism	10	1.43942	0.0908203	3.4599	0.0639648
Glycogen storage diseases	10	1.43942	0.0908203	3.4599	0.0639648
Myoclonic epilepsy of Lafora	10	1.43942	0.0908203	3.4599	0.0639648
Leading Strand Synthesis	16	2.24834	0.277344	4.6678	0.0661621
Polymerase switching	16	2.24834	0.277344	4.6678	0.0661621
Polymerase switching on the C-strand of the telomere	16	2.24834	0.277344	4.6678	0.0661621
Urea cycle	11	3.23724	0.000244141	4.49715	0.0666504
Autointegration results in viral DNA circles	3	4.95554	0.112061	6.59945	0.067627
Integration of viral DNA into host genomic DNA	3	4.95554	0.112061	6.59945	0.067627
Exosome, archaea	4	3.08194	0.0737305	3.34684	0.0720215
Proton/oligopeptide cotransporters	4	-1.36589	0.360352	5.46414	0.0725098
Lysosomal glycogen catabolism	3	1.80795	0.00219727	3.53753	0.0732422
Neurotoxicity of clostridium toxins	10	0.314861	0.633545	3.67147	0.0737305
Vasopressin-like receptors	6	-1.47192	0.0490723	2.15161	0.0776367
Agmatine biosynthesis	2	2.81394	0.0366211	2.92758	0.0778809
Glycosphingolipid biosynthesis, ganglio series, LacCer => GT3	6	0.406876	0.652344	2.83576	0.0795898
Defective LFNG causes SCDO3	4	0.767953	0.604248	3.11701	0.0800781
Kinesins	52	1.79012	0.360352	5.42927	0.0822754
G2/M DNA replication checkpoint	8	4.23663	0.0795898	6.56391	0.0825195
Amine-derived hormones	21	0.277774	0.659424	2.92668	0.0859375
Passive transport by Aquaporins	13	0.0319336	0.968262	2.7147	0.0883789
Cyclin B2 mediated events	5	8.13963	0.0852051	9.13778	0.0891113
Glycogen synthesis	15	0.834836	0.337158	3.21599	0.0898438
FGFR4 mutant receptor activation	1	-2.0734	0.0910645	2.0734	0.0910645
NADE modulates death signalling	5	1.57989	0.1521	2.96041	0.0913086
Abnormal conversion of 2-oxoglutarate to 2-hydroxyglutarate	1	3.62941	0.0917969	3.62941	0.0917969
NADPH regeneration	1	3.62941	0.0917969	3.62941	0.0917969
Exosome, eukaryotes	10	2.33132	0.148682	3.27275	0.0932617
APOBEC3G mediated resistance to HIV-1 infection	5	3.36975	0.124756	5.1578	0.09375
FMO oxidises nucleophiles	4	-6.59552	0.0869141	7.59589	0.10083
Norepinephrine Neurotransmitter Release Cycle	17	0.392365	0.439941	2.79915	0.101074
Alpha-oxidation of phytanate	5	2.48175	0.0244141	3.69154	0.101318
Purine salvage	16	1.07776	0.139648	4.77863	0.102295
Depolymerisation of the Nuclear Lamina	17	0.259401	0.859619	4.80882	0.10498
NGF processing	4	-0.962257	0.244629	3.62698	0.106934
GABA synthesis, release, reuptake and degradation	19	1.28278	0.00634766	3.16811	0.109375
GABA synthesis	19	1.28278	0.00634766	3.16811	0.109375
Creatine pathway	8	2.8211	0.326172	6.37245	0.110596
Purine ribonucleoside monophosphate biosynthesis	12	2.71187	0.0578613	3.81605	0.111328
Creatine metabolism	12	2.23255	0.239258	5.28279	0.114502
Serotonin Neurotransmitter Release Cycle	17	0.3637	0.500977	2.81824	0.115479
RF-C complex	6	1.28867	0.526611	3.86787	0.115723
Interconversion of 2-oxoglutarate and 2-hydroxyglutarate	3	-0.497889	0.703369	4.04489	0.117432
DNA replication initiation	10	1.62007	0.380127	4.103	0.117676
Telomere C-strand synthesis initiation	10	1.62007	0.380127	4.103	0.117676
Ion influx/efflux at host-pathogen interface	4	0.0905698	0.815186	2.06124	0.118652
Condensation of Prometaphase Chromosomes	10	5.24086	0.191162	7.04725	0.122803
Regulation of thyroid hormone activity	4	-1.63032	0.419678	4.4713	0.126709
O-glycan biosynthesis, mucin type core	26	-0.0785451	0.888428	2.5455	0.127441
The NLRP1 inflammasome	3	0.152572	0.920166	3.19419	0.128174
Ficolins bind to repetitive carbohydrate structures on the target cell surface	5	-2.52126	0.0576172	2.89225	0.132324
Lectin pathway of complement activation	6	-2.24299	0.0566406	2.66304	0.132324
APC truncation mutants are not K63 polyubiquitinated	1	-2.1248	0.132324	2.1248	0.132324
Conjugation of benzoate with glycine	7	0.254507	0.793213	2.55537	0.133301
Aromatic amines can be N-hydroxylated or N-dealkylated by CYP1A2	1	1.64419	0.134277	1.64419	0.134277
Serotonin clearance from the synaptic cleft	3	1.6078	0.223877	2.81133	0.135498
Microtubule-dependent trafficking of connexons from Golgi to the plasma membrane	1	6.27427	0.135986	6.27427	0.135986
Mitochondrial ABC transporters	4	1.03335	0.225342	2.16253	0.137939
Assembly of Viral Components at the Budding Site	2	-0.73178	0.279541	1.3117	0.143066
Virus Assembly and Release	2	-0.73178	0.279541	1.3117	0.143066
Caffeine metabolism	5	0.433284	0.49707	2.15295	0.143799
Synthesis of IPs in the ER lumen	1	3.20378	0.144287	3.20378	0.144287
Interaction between L1 and Ankyrins	32	-1.83126	0.119141	4.2062	0.14502
Plasmalogen biosynthesis	2	-2.90732	0.127441	2.90732	0.145508
Cell cycle - G2/M transition	10	4.50243	0.201172	6.36564	0.145996
Bloom's syndrome complex	5	4.09545	0.128662	4.42418	0.14624
Activation of the phototransduction cascade	27	0.213289	0.721924	1.5828	0.147949
Glucuronidation	16	-0.478567	0.799561	2.97797	0.149658
Reversible hydration of carbon dioxide	13	-2.43316	0.0185547	5.06409	0.152832
Sphingosine degradation	3	1.19219	0.180664	2.48597	0.154297
Regulation of signaling by NODAL	12	0.153059	0.786621	2.40101	0.155762
Vitamins	9	0.213785	0.754883	3.81872	0.157227
Crosslinking of collagen fibrils	8	-1.05681	0.542969	4.25438	0.160156
Hyaluronan biosynthesis and export	5	3.23536	0.0288086	4.56556	0.160889
DNA polymerase alpha / primase complex	5	1.24598	0.665039	4.50335	0.163086
Conjugation of salicylate with glycine	9	0.126117	0.888672	2.28218	0.165283
[truncated: 358 more rows]
