# Supplementary material for: Forty-five patient-derived xenografts capture the clinical and biological heterogeneity of Wilms tumor
Source: Nat Commun. 2019 Dec 20;10:5806. doi: 10.1038/s41467-019-13646-9 (PMC6925259; doi:10.1038/s41467-019-13646-9)
Supplement: Supplementary file 9 — Supplementary Data 6 [file 41467_2019_13646_MOESM9_ESM.xlsx]

## Sheet: PCR primers for Sanger
	Supplemetary Data 6. Primer sequences and PCR conditions.
			Gene	Exon or Region	Forward primer	Reverse primer	Anealing temp (°C)	Comments
			TP53	2	5’ TTGGAAGTGTCTCATGCTGGATC 3’	5’ CTTCCCACAGGTCTCTGCTAGG 3’	55
				3	5’ CCTAGCAGAGACCTGTGGGAAG 3’	5’ GGGGACTGTAGATGGGTGAAAAGA 3’	55
				4	5’ CTGAGGACCTGGTCCTCTGACTG 3’	5’ AGGCATTGAAGTCTCATGGAA 3’	55
				5	5’ CTCCTGAGGTGTAGACGCCAACTCTCTCTA 3’	5’ AGAGCAATCAGTGAGGAATCAGAGGC 3’	55
				6	5’ CGATGGTGAGCAGCTGGGGCTGGA 3’	5’ TAGGGAGGTCAAATAAGCAGCAGGAGAAAG 3’	55
				7	5’ AAAAAAAAAAAAAAGGCCTCCCCTG 3’	5’ GGATGGGTAGTAGTATGGAAG 3’	55
				8	5’ TCCTGGAGCTGGAGCTTAGGC 3’	5’ AAGTGAATCTGAGGCATAACTGCAC 3’	55
				9	5’ GTTATGCCTCAGATTCACT 3’	5’ TGAGTGTTAGACTGGAAACT 3’	55
				10	5’ TAAAAGTCAGCTGTATAGGTACTTG 3’	5’GAAGACTAAAAAAATGTCTGTGCAG 3’	55
				11	5’ ATTCCCGTTGTCCCAGCCTTAG 3’	5’ CAGGCCAACTTGTTCAGTGGAG 3’	55
			SIX1	Q177R hotspot	5' AAGGAGAAGTCGAGGGGTGT 3'	5' GAGGAGAAAGGACGGCTTC 3'	58
			SIX 2	Q177R hotspot	5' CAGGTCAGCAACTGGTTCAA 3'	5' GCCCAGTTTAGGCCTCTCC 3'	57
			CTNNB1	3	5' GAGCCTGGATGCAGTACCAT 3'	5' TGAGTGAAGGACTGAGAAAATCC 3'	55
			N-MYC	P44L hotspot	5' TCTACCCGGACGAAGATGAC 3'	5' CACAGCTCGTTCTCAAGCAG 3'	58	GC rich
			WT1	1a	5' CCCTCCCACCTACTCATTCA 3'	5' CTCACAGGCAGGGCACAG 3'	55	GC rich
				1b	5' GTCTGAGCCGCAGCAAAT 3'	5' TGTCCTAGAGCGGAGAGTCC 3'	55	GC rich
				2	5' ATCAAACCCGTGTCCGATAA 3'	5' GAGACGAAATAGAAGCTACGAAGAA 3'	55
				3	5' CCATTTAACTGGCTCCGAGTA 3'	5' CCGCAGTCTTCTACGGTCTC 3'	55
				4	5' CGAGAGCACCGCTGACACTG 3'	5' GAGAAGGACTCCACTTGGTTCCG 3'	55
				5	5' CCAGGCTCAGGATCTCGTGT 3'	5' AAGGACCCAGACGCAGAGC 3'	55
				6	5' TCCATTGCTTTTGAAGAAACAG 3'	5' TTCCAGATAGAAACAACCCACA 3'	55
				7	5' TTGAGGGGCTTTTCACTG 3'	5' GTCCTAACTCCTGCATTG 3'	55
				8	5' TGAGCACCAGTTAGGGGACT 3'	5' CGCCATTTGGAAATGCTTAT 3'	55
				9	5' GCATTTCCAAATGGCGACTG 3'	5' TCAGACCCAGGGGACGAGCA 3'	55
				10	5' CCCTCAAGACCTACGTGAATG 3'	5' AACCTGGGTCCTTAGCAGT 3'	55
				11	5' CCTAACAAGCTCCAGCGAAGT 3'	5' GAATCATGAAATCAACCCTAGCC 3'	55
				12	5' GGACTGGGGAAATCTAAG 3'	5' AATCCCTCTCATCACAAT 3'	55
				13	5' AGCTCAGGGACAGAATGATG 3'	5' GAGGAGGAGTGGAGAGTCAG 3'	55
